# Supplementary material for: Hepta­carbonyl­bis­(μ-propane-1,3-di­thiol­ato)triiron(I,II)(2 Fe—Fe)
Source: Acta Crystallogr Sect E Struct Rep Online. 2014 Mar 8;70(Pt 4):m124. doi: 10.1107/S1600536814004619 (PMC3998616; doi:10.1107/S1600536814004619)
Supplement: Supplementary file 1 [file e-70-0m124-sup1.cif]

##############################################################################
#                                                                            #
# This CIF contains the data in a paper accepted for publication in          #
# Acta Crystallographica Section E. It conforms to the requirements of       #
# Notes for Authors for Acta Crystallographica Section E, and has been       #
# peer reviewed under the auspices of the IUCr Commission on Journals.       #
#                                                                            #
# Full details of the Crystallographic Information File format               #
# are given in the paper "The Crystallographic Information File (CIF):       #
# a New Standard Archive File for Crystallography" by S. R. Hall, F. H.      #
# Allen and I. D. Brown [Acta Cryst. (1991), A47, 655-685].                  #
#                                                                            #
# The current version of the core CIF dictionary is obtainable from          #
# ftp://ftp.iucr.org/pub/cif_core.dic.                                       #
#                                                                            #
# Software is freely available for graphical display of the structure(s)     #
# in this CIF. For information consult the CIF software page                 #
# http://www.iucr.org/resources/cif/software.                                #
#                                                                            #
# This file may be used for bona fide research purposes within the           #
# scientific community so long as proper attribution is given to the journal # 
# article from which it was obtained.                                        #
#                                                                            #
##############################################################################
data_I
_database_code_depnum_ccdc_archive 'CCDC 989211'
_audit_creation_method     SHELXL-97
_journal_date_recd_electronic     2014-02-18
_journal_date_accepted     2014-02-28
_journal_name_full     'Acta Crystallographica, Section E'
_journal_year     2014
_journal_volume     70
_journal_issue      4
_journal_page_first     m124
_journal_page_last     m124
_journal_paper_category     QM
_journal_paper_doi     10.1107/S1600536814004619
_journal_coeditor_code     WM5007
_publ_contact_author_name     'Changneng Chen'
_publ_contact_author_address
;
State Key Laboratory of Structural Chemistry
Fujian Institute of Research on the Structure of Matter
Fuzhou, Fujian 350002
People's Republic of China
;
_publ_contact_author_email     ccn@fjirsm.ac.cn
_publ_contact_author_fax     '+86 591 83792395'
_publ_contact_author_phone     '+86 591 83792395'
_publ_section_title
;
Heptacarbonylbis(\m-propane-1,3-\
dithiolato)triiron(I,II)(2 <i>Fe</i>---<i>Fe</i>)
;
loop_
    _publ_author_name
    _publ_author_footnote
    _publ_author_address
    'Hu, Mingqiang' .
;
State Key Laboratory of Structural Chemistry
Fujian Institute of Research on the Structure of Matter
Fuzhou, Fujian 350002
People's Republic of China
;
    'Ma, Chengbing' .
;
State Key Laboratory of Structural Chemistry
Fujian Institute of Research on the Structure of Matter
Fuzhou, Fujian 350002
People's Republic of China
;
    'Wen, Huimin' .
;
State Key Laboratory of Structural Chemistry
Fujian Institute of Research on the Structure of Matter
Fuzhou, Fujian 350002
People's Republic of China
;
    'Cui, Honghua' .
;
State Key Laboratory of Structural Chemistry
Fujian Institute of Research on the Structure of Matter
Fuzhou, Fujian 350002
People's Republic of China
;
    'Chen, Changneng' .
;
State Key Laboratory of Structural Chemistry
Fujian Institute of Research on the Structure of Matter
Fuzhou, Fujian 350002
People's Republic of China
;
_chemical_name_systematic
;
Heptacarbonylbis(\m-propane-1,3-\
dithiolato)triiron(I,II)(2 <i>Fe</i>---<i>Fe</i>)
;
_chemical_name_common     ?
_chemical_formula_moiety     'C13 H12 Fe3 O7 S4'
_chemical_formula_sum     'C13 H12 Fe3 O7 S4'
_chemical_formula_iupac     '[Fe3 (C3 H6 S2)2 (C O)7]'
_chemical_formula_weight     576.02
_chemical_melting_point     ?
_symmetry_cell_setting     orthorhombic
_symmetry_space_group_name_H-M     'P 21 21 21'
_symmetry_space_group_name_Hall     'P 2ac 2ab'
loop_
    _symmetry_equiv_pos_as_xyz
    'x, y, z'
    '-x+1/2, -y, z+1/2'
    '-x, y+1/2, -z+1/2'
    'x+1/2, -y+1/2, -z'
_cell_length_a     10.251(3)
_cell_length_b     12.838(4)
_cell_length_c     30.915(9)
_cell_angle_alpha     90.00
_cell_angle_beta     90.00
_cell_angle_gamma     90.00
_cell_volume     4068(2)
_cell_formula_units_Z     8
_cell_measurement_reflns_used     13590
_cell_measurement_theta_min     2.062
_cell_measurement_theta_max     27.439
_cell_measurement_temperature     293(2)
_exptl_crystal_description     'Prism'
_exptl_crystal_colour     'red'
_exptl_crystal_size_max     0.25
_exptl_crystal_size_mid     0.20
_exptl_crystal_size_min     0.12
_exptl_crystal_density_diffrn     1.881
_exptl_crystal_density_meas     ?
_exptl_crystal_density_method     'not measured'
_exptl_crystal_F_000     2304
_exptl_absorpt_coefficient_mu     2.553
_exptl_absorpt_correction_type     multi-scan
_exptl_absorpt_process_details     '(<i>CrystalClear</i>; Rigaku, 2007)'
_exptl_absorpt_correction_T_min     0.5923
_exptl_absorpt_correction_T_max     1.0000
_exptl_special_details     ?
_diffrn_ambient_temperature     293(2)
_diffrn_radiation_type     MoK\a
_diffrn_radiation_wavelength     0.710747
_diffrn_radiation_monochromator     'Graphite Monochromator'
_diffrn_measurement_device_type     'Rigaku Saturn724+ CCD'
_diffrn_measurement_device     ?
_diffrn_measurement_method     'CCD_Profile_fitting'
_diffrn_detector_area_resol_mean     28.5714
_diffrn_reflns_number     35336
_diffrn_reflns_av_R_equivalents     0.0709
_diffrn_reflns_av_sigmaI/netI     0.0853
_diffrn_reflns_theta_min     2.54
_diffrn_reflns_theta_max     27.43
_diffrn_reflns_theta_full     27.43
_diffrn_measured_fraction_theta_max     0.993
_diffrn_measured_fraction_theta_full     0.993
_diffrn_reflns_limit_h_min     -8
_diffrn_reflns_limit_h_max     13
_diffrn_reflns_limit_k_min     -16
_diffrn_reflns_limit_k_max     16
_diffrn_reflns_limit_l_min     -40
_diffrn_reflns_limit_l_max     40
_refine_special_details
;
Refinement of <i>F</i>^2^ against ALL reflections. The weighted <i>R</i>-factor
<i>wR</i> and goodness of fit <i>S</i> are based on <i>F</i>^2^, conventional
<i>R</i>-factors <i>R</i> are based on <i>F</i>, with <i>F</i> set to zero for
negative <i>F</i>^2^. The threshold expression of <i>F</i>^2^ >
\s(<i>F</i>^2^) is used only for calculating <i>R</i>-factors(gt) <i>etc</i>.
and is not relevant to the choice of reflections for refinement.
<i>R</i>-factors based on <i>F</i>^2^ are statistically about twice as large
as those based on <i>F</i>, and <i>R</i>- factors based on ALL data will be
even larger.
;
_reflns_number_total     9231
_reflns_number_gt     8082
_reflns_threshold_expression     I>2sigma(I)
_refine_ls_structure_factor_coef     Fsqd
_refine_ls_matrix_type     full
_refine_ls_R_factor_all     0.0577
_refine_ls_R_factor_gt     0.0430
_refine_ls_wR_factor_gt     0.0511
_refine_ls_wR_factor_ref     0.0560
_refine_ls_goodness_of_fit_ref     0.860
_refine_ls_restrained_S_all     0.860
_refine_ls_number_reflns     9231
_refine_ls_number_parameters     488
_refine_ls_number_restraints     0
_refine_ls_hydrogen_treatment     constr
_refine_ls_weighting_scheme     calc
_refine_ls_weighting_details
         'calc w=1/[\s^2^(Fo^2^)+(0.0000P)^2^+0.0000P] where P=(Fo^2^+2Fc^2^)/3'
_atom_sites_solution_hydrogens     geom
_atom_sites_solution_primary     direct
_atom_sites_solution_secondary     difmap
_refine_ls_shift/su_max     0.001
_refine_ls_shift/su_mean     0.000
_refine_diff_density_max     0.427
_refine_diff_density_min     -0.563
_refine_ls_extinction_method     none
_refine_ls_extinction_coef     ?
_refine_ls_abs_structure_details     'Flack (1983), 4075 Friedel pairs'
_refine_ls_abs_structure_Flack     0.016(13)
loop_
    _atom_type_symbol
    _atom_type_description
    _atom_type_scat_dispersion_real
    _atom_type_scat_dispersion_imag
    _atom_type_scat_source
    'C' 'C' 0.0033 0.0016
                         'International Tables Vol C Tables 4.2.6.8 and 6.1.1.4'
    'H' 'H' 0.0000 0.0000
                         'International Tables Vol C Tables 4.2.6.8 and 6.1.1.4'
    'O' 'O' 0.0106 0.0060
                         'International Tables Vol C Tables 4.2.6.8 and 6.1.1.4'
    'S' 'S' 0.1246 0.1234
                         'International Tables Vol C Tables 4.2.6.8 and 6.1.1.4'
    'Fe' 'Fe' 0.3463 0.8444
                         'International Tables Vol C Tables 4.2.6.8 and 6.1.1.4'
_computing_data_collection     'CrystalClear (Rigaku, 2007)'
_computing_cell_refinement     'CrystalClear (Rigaku, 2007)'
_computing_data_reduction     'CrystalClear (Rigaku, 2007)'
_computing_structure_solution     'SHELXS97 (Sheldrick, 2008)'
_computing_structure_refinement     'SHELXL97 (Sheldrick, 2008)'
_computing_molecular_graphics
            'SHELXTL (Sheldrick, 2008) and Mercury (Macrae <i>et al.</i>, 2006)'
_computing_publication_material     'publCIF (Westrip, 2010)'
loop_
    _atom_site_type_symbol
    _atom_site_label
    _atom_site_fract_x
    _atom_site_fract_y
    _atom_site_fract_z
    _atom_site_U_iso_or_equiv
    _atom_site_adp_type
    _atom_site_calc_flag
    _atom_site_refinement_flags
    _atom_site_occupancy
    _atom_site_symmetry_multiplicity
    _atom_site_disorder_assembly
    _atom_site_disorder_group
    Fe Fe1 1.04804(6) 0.49655(6) 0.03335(2) 0.04003(16) Uani d . 1 1 . .
    Fe Fe2 0.81125(6) 0.50119(5) 0.059552(18) 0.03290(14) Uani d . 1 1 . .
    Fe Fe3 0.61279(7) 0.57503(6) 0.09894(2) 0.04215(17) Uani d . 1 1 . .
    Fe Fe4 0.36509(6) 0.91038(5) 0.19958(2) 0.03942(16) Uani d . 1 1 . .
    Fe Fe5 0.12719(6) 0.97257(5) 0.198539(19) 0.03369(15) Uani d . 1 1 . .
    Fe Fe6 -0.07197(6) 1.07640(5) 0.17247(2) 0.03880(16) Uani d . 1 1 . .
    S S1 0.98615(11) 0.53021(9) 0.10260(3) 0.0396(3) Uani d . 1 1 . .
    S S2 0.90097(12) 0.62123(9) 0.01479(4) 0.0416(3) Uani d . 1 1 . .
    S S3 0.70965(11) 0.42116(10) 0.11404(4) 0.0434(3) Uani d . 1 1 . .
    S S4 0.61473(11) 0.51916(9) 0.02945(3) 0.0414(3) Uani d . 1 1 . .
    S S5 0.22266(12) 0.87810(10) 0.14501(4) 0.0425(3) Uani d . 1 1 . .
    S S6 0.30258(12) 1.07940(10) 0.19239(4) 0.0463(3) Uani d . 1 1 . .
    S S7 0.02210(12) 1.09168(9) 0.23814(4) 0.0413(3) Uani d . 1 1 . .
    S S8 -0.06917(11) 0.90355(9) 0.18638(3) 0.0376(3) Uani d . 1 1 . .
    C C1 1.1229(5) 0.3756(4) 0.05168(16) 0.0531(14) Uani d . 1 1 . .
    C C2 1.1914(5) 0.5763(5) 0.03410(15) 0.0612(15) Uani d . 1 1 . .
    C C3 1.0602(5) 0.4602(4) -0.02280(15) 0.0521(13) Uani d . 1 1 . .
    C C4 0.5998(6) 0.7046(5) 0.07693(17) 0.0632(17) Uani d . 1 1 . .
    C C5 0.6824(5) 0.6222(4) 0.14889(16) 0.0583(15) Uani d . 1 1 . .
    C C6 0.4492(5) 0.5602(5) 0.11754(16) 0.0666(17) Uani d . 1 1 . .
    C C7 0.5117(5) 0.9168(4) 0.16823(15) 0.0513(13) Uani d . 1 1 . .
    C C8 0.3729(6) 0.7714(4) 0.20949(15) 0.0533(14) Uani d . 1 1 . .
    C C9 0.4340(5) 0.9398(4) 0.25218(16) 0.0561(14) Uani d . 1 1 . .
    C C10 -0.0930(5) 1.0443(4) 0.11620(15) 0.0564(15) Uani d . 1 1 . .
    C C11 0.0016(5) 1.1998(4) 0.16003(16) 0.0530(14) Uani d . 1 1 . .
    C C12 -0.2357(5) 1.1221(4) 0.18135(15) 0.0509(14) Uani d . 1 1 . .
    C C21 0.9519(5) 0.7426(3) 0.04054(15) 0.0595(15) Uani d . 1 1 . .
    H H21A 1.0420 0.7560 0.0327 0.071 Uiso calc R 1 1 . .
    H H21B 0.8997 0.7989 0.0288 0.071 Uiso calc R 1 1 . .
    C C22 0.9411(6) 0.7454(4) 0.08884(15) 0.0635(17) Uani d . 1 1 . .
    H H22A 0.8498 0.7369 0.0964 0.076 Uiso calc R 1 1 . .
    H H22B 0.9674 0.8142 0.0985 0.076 Uiso calc R 1 1 . .
    C C23 1.0183(5) 0.6664(4) 0.11395(15) 0.0554(14) Uani d . 1 1 . .
    H H23A 1.0026 0.6783 0.1445 0.066 Uiso calc R 1 1 . .
    H H23B 1.1102 0.6794 0.1087 0.066 Uiso calc R 1 1 . .
    C C31 0.6108(5) 0.3124(4) 0.09543(17) 0.0590(15) Uani d . 1 1 . .
    H H31A 0.6675 0.2641 0.0803 0.071 Uiso calc R 1 1 . .
    H H31B 0.5770 0.2765 0.1207 0.071 Uiso calc R 1 1 . .
    C C32 0.4959(5) 0.3380(4) 0.06570(16) 0.0618(16) Uani d . 1 1 . .
    H H32A 0.4511 0.2736 0.0587 0.074 Uiso calc R 1 1 . .
    H H32B 0.4351 0.3817 0.0814 0.074 Uiso calc R 1 1 . .
    C C33 0.5323(5) 0.3929(4) 0.02356(15) 0.0549(14) Uani d . 1 1 . .
    H H33A 0.4533 0.4034 0.0068 0.066 Uiso calc R 1 1 . .
    H H33B 0.5886 0.3471 0.0070 0.066 Uiso calc R 1 1 . .
    C C51 0.2710(5) 0.9530(4) 0.09738(14) 0.0581(16) Uani d . 1 1 . .
    H H51A 0.3612 0.9366 0.0907 0.070 Uiso calc R 1 1 . .
    H H51B 0.2184 0.9303 0.0731 0.070 Uiso calc R 1 1 . .
    C C52 0.2581(5) 1.0704(4) 0.10154(15) 0.0610(15) Uani d . 1 1 . .
    H H52A 0.2823 1.1016 0.0741 0.073 Uiso calc R 1 1 . .
    H H52B 0.1670 1.0869 0.1066 0.073 Uiso calc R 1 1 . .
    C C53 0.3386(5) 1.1211(4) 0.13688(16) 0.0601(15) Uani d . 1 1 . .
    H H53A 0.3261 1.1959 0.1352 0.072 Uiso calc R 1 1 . .
    H H53B 0.4299 1.1072 0.1311 0.072 Uiso calc R 1 1 . .
    C C71 -0.0791(4) 1.0318(4) 0.28009(12) 0.0501(13) Uani d . 1 1 . .
    H H71A -0.0229 0.9900 0.2984 0.060 Uiso calc R 1 1 . .
    H H71B -0.1148 1.0871 0.2979 0.060 Uiso calc R 1 1 . .
    C C72 -0.1902(4) 0.9643(4) 0.26522(13) 0.0462(12) Uani d . 1 1 . .
    H H72A -0.2515 1.0075 0.2494 0.055 Uiso calc R 1 1 . .
    H H72B -0.2351 0.9378 0.2906 0.055 Uiso calc R 1 1 . .
    C C73 -0.1534(4) 0.8733(3) 0.23698(14) 0.0472(12) Uani d . 1 1 . .
    H H73A -0.2324 0.8352 0.2300 0.057 Uiso calc R 1 1 . .
    H H73B -0.0982 0.8271 0.2537 0.057 Uiso calc R 1 1 . .
    C C91 0.8475(4) 0.3835(4) 0.03267(15) 0.0481(13) Uani d . 1 1 . .
    C C92 0.1597(4) 0.8936(4) 0.24367(14) 0.0435(12) Uani d . 1 1 . .
    O O1 1.1711(4) 0.3008(3) 0.06250(13) 0.0823(14) Uani d . 1 1 . .
    O O2 1.2807(4) 0.6289(4) 0.03471(13) 0.0925(16) Uani d . 1 1 . .
    O O3 1.0733(4) 0.4380(3) -0.05810(10) 0.0705(11) Uani d . 1 1 . .
    O O4 0.5945(5) 0.7865(3) 0.06323(13) 0.0987(17) Uani d . 1 1 . .
    O O5 0.7256(4) 0.6517(3) 0.18024(11) 0.0864(15) Uani d . 1 1 . .
    O O6 0.3438(4) 0.5517(4) 0.13040(12) 0.0974(17) Uani d . 1 1 . .
    O O7 0.6055(3) 0.9183(3) 0.14762(11) 0.0738(12) Uani d . 1 1 . .
    O O8 0.3816(5) 0.6846(3) 0.21508(13) 0.0889(14) Uani d . 1 1 . .
    O O9 0.4785(4) 0.9553(3) 0.28507(11) 0.0871(15) Uani d . 1 1 . .
    O O10 -0.1054(4) 1.0259(3) 0.08036(10) 0.0889(14) Uani d . 1 1 . .
    O O11 0.0512(4) 1.2781(3) 0.15233(12) 0.0840(14) Uani d . 1 1 . .
    O O12 -0.3387(4) 1.1547(3) 0.18505(12) 0.0740(13) Uani d . 1 1 . .
    O O91 0.8444(4) 0.3005(3) 0.01739(12) 0.0741(12) Uani d . 1 1 . .
    O O92 0.1563(3) 0.8449(3) 0.27565(11) 0.0635(11) Uani d . 1 1 . .
loop_
    _atom_site_aniso_label
    _atom_site_aniso_U_11
    _atom_site_aniso_U_22
    _atom_site_aniso_U_33
    _atom_site_aniso_U_12
    _atom_site_aniso_U_13
    _atom_site_aniso_U_23
    Fe1 0.0352(4) 0.0464(4) 0.0385(3) -0.0028(3) -0.0006(3) 0.0037(3)
    Fe2 0.0332(3) 0.0332(4) 0.0323(3) -0.0016(3) -0.0031(3) -0.0013(3)
    Fe3 0.0407(4) 0.0513(4) 0.0345(3) 0.0075(4) -0.0042(3) -0.0054(3)
    Fe4 0.0354(4) 0.0387(4) 0.0441(4) -0.0018(3) -0.0002(3) -0.0029(3)
    Fe5 0.0325(3) 0.0334(4) 0.0351(3) -0.0030(3) 0.0006(3) -0.0001(3)
    Fe6 0.0416(4) 0.0383(4) 0.0364(3) 0.0038(3) -0.0007(3) -0.0005(3)
    S1 0.0433(7) 0.0418(7) 0.0338(6) -0.0068(5) -0.0075(5) 0.0024(5)
    S2 0.0483(8) 0.0385(7) 0.0380(6) -0.0040(6) -0.0090(5) 0.0068(5)
    S3 0.0407(7) 0.0484(8) 0.0410(6) -0.0056(6) -0.0036(5) 0.0082(6)
    S4 0.0405(7) 0.0478(8) 0.0359(6) 0.0011(6) -0.0081(5) -0.0030(5)
    S5 0.0394(7) 0.0469(8) 0.0411(6) -0.0073(6) 0.0033(5) -0.0071(5)
    S6 0.0440(7) 0.0348(7) 0.0602(8) -0.0082(6) 0.0065(6) -0.0024(6)
    S7 0.0463(7) 0.0380(7) 0.0397(6) -0.0006(6) -0.0011(5) -0.0070(5)
    S8 0.0366(6) 0.0348(6) 0.0414(6) -0.0041(5) 0.0013(5) -0.0050(5)
    C1 0.045(3) 0.063(4) 0.051(3) 0.000(3) 0.007(2) 0.002(3)
    C2 0.055(3) 0.085(4) 0.044(3) -0.012(3) -0.003(3) 0.017(3)
    C3 0.045(3) 0.059(4) 0.053(3) 0.001(3) -0.001(2) 0.006(3)
    C4 0.071(4) 0.066(4) 0.053(3) 0.021(3) -0.017(3) -0.015(3)
    C5 0.064(4) 0.065(4) 0.045(3) 0.006(3) 0.005(3) -0.002(3)
    C6 0.057(4) 0.097(5) 0.046(3) 0.019(4) -0.006(3) -0.013(3)
    C7 0.045(3) 0.056(3) 0.054(3) -0.004(3) -0.006(2) -0.005(3)
    C8 0.063(4) 0.045(3) 0.052(3) 0.001(3) 0.007(3) 0.000(2)
    C9 0.045(3) 0.070(4) 0.053(3) -0.002(3) 0.006(2) -0.008(3)
    C10 0.060(4) 0.059(4) 0.051(3) 0.010(3) 0.001(3) 0.008(3)
    C11 0.059(4) 0.048(3) 0.052(3) 0.006(3) 0.006(3) -0.002(3)
    C12 0.055(4) 0.047(3) 0.050(3) 0.004(3) -0.004(3) 0.007(2)
    C21 0.083(4) 0.039(3) 0.057(3) -0.003(3) -0.018(3) 0.005(2)
    C22 0.088(5) 0.035(3) 0.067(4) -0.002(3) -0.026(3) -0.005(3)
    C23 0.072(4) 0.044(3) 0.050(3) -0.012(3) -0.014(3) -0.001(2)
    C31 0.050(3) 0.053(4) 0.075(4) -0.013(3) -0.007(3) 0.014(3)
    C32 0.047(4) 0.072(4) 0.066(4) -0.021(3) -0.008(3) -0.005(3)
    C33 0.047(3) 0.063(4) 0.055(3) -0.014(3) -0.010(2) -0.017(3)
    C51 0.054(3) 0.084(5) 0.037(3) -0.007(3) 0.008(2) -0.001(3)
    C52 0.057(4) 0.074(4) 0.052(3) 0.007(3) 0.018(3) 0.018(3)
    C53 0.054(4) 0.046(3) 0.080(4) -0.007(3) 0.015(3) 0.018(3)
    C71 0.057(3) 0.057(3) 0.036(2) 0.003(3) 0.008(2) -0.007(2)
    C72 0.043(3) 0.051(3) 0.044(3) 0.004(2) 0.012(2) -0.002(2)
    C73 0.043(3) 0.048(3) 0.051(3) -0.004(2) 0.007(2) 0.003(2)
    C91 0.038(3) 0.052(3) 0.055(3) -0.001(2) 0.006(2) -0.006(3)
    C92 0.035(3) 0.048(3) 0.048(3) 0.001(2) -0.001(2) 0.000(2)
    O1 0.078(3) 0.078(3) 0.091(3) 0.036(3) 0.006(2) 0.020(2)
    O2 0.061(3) 0.122(4) 0.094(3) -0.044(3) -0.005(2) 0.033(3)
    O3 0.080(3) 0.085(3) 0.047(2) 0.005(2) 0.004(2) -0.011(2)
    O4 0.159(5) 0.052(3) 0.085(3) 0.039(3) -0.041(3) -0.003(2)
    O5 0.112(4) 0.099(4) 0.049(2) -0.017(3) -0.024(2) -0.019(2)
    O6 0.053(3) 0.168(5) 0.071(3) 0.011(3) 0.009(2) -0.010(3)
    O7 0.046(2) 0.100(3) 0.076(3) -0.009(2) 0.015(2) -0.011(2)
    O8 0.125(4) 0.046(3) 0.095(3) 0.011(3) 0.013(3) 0.009(2)
    O9 0.068(3) 0.138(4) 0.055(2) -0.015(3) -0.010(2) -0.023(3)
    O10 0.118(4) 0.109(4) 0.040(2) 0.014(3) -0.010(2) -0.003(2)
    O11 0.114(4) 0.049(3) 0.088(3) -0.007(3) 0.031(3) 0.011(2)
    O12 0.054(3) 0.087(3) 0.081(3) 0.020(2) 0.000(2) 0.004(2)
    O91 0.067(3) 0.053(3) 0.103(3) -0.007(2) 0.009(2) -0.037(2)
    O92 0.052(2) 0.079(3) 0.060(2) 0.005(2) 0.0071(19) 0.030(2)
_geom_special_details
;
All e.s.d.'s (except the e.s.d. in the dihedral angle between two l.s. planes)
are estimated using the full covariance matrix. The cell e.s.d.'s are taken
into account individually in the estimation of e.s.d.'s in distances, angles
and torsion angles; correlations between e.s.d.'s in cell parameters are only
used when they are defined by crystal symmetry. An approximate (isotropic)
treatment of cell e.s.d.'s is used for estimating e.s.d.'s involving l.s.
planes.
;
loop_
    _geom_bond_atom_site_label_1
    _geom_bond_atom_site_label_2
    _geom_bond_site_symmetry_2
    _geom_bond_distance
    _geom_bond_publ_flag
    Fe1 C2 . 1.791(5) ?
    Fe1 C3 . 1.802(5) ?
    Fe1 C1 . 1.823(5) ?
    Fe1 S2 . 2.2724(14) ?
    Fe1 S1 . 2.2743(14) ?
    Fe1 Fe2 . 2.5596(11) ?
    Fe2 C91 . 1.764(5) ?
    Fe2 S4 . 2.2310(13) ?
    Fe2 S3 . 2.2311(13) ?
    Fe2 S1 . 2.2637(13) ?
    Fe2 S2 . 2.2662(13) ?
    Fe2 Fe3 . 2.5534(10) ?
    Fe3 C6 . 1.783(6) ?
    Fe3 C4 . 1.802(6) ?
    Fe3 C5 . 1.806(5) ?
    Fe3 S3 . 2.2596(15) ?
    Fe3 S4 . 2.2648(13) ?
    Fe4 C7 . 1.790(5) ?
    Fe4 C8 . 1.812(5) ?
    Fe4 C9 . 1.813(5) ?
    Fe4 S5 . 2.2692(14) ?
    Fe4 S6 . 2.2734(15) ?
    Fe4 Fe5 . 2.5662(11) ?
    Fe5 C92 . 1.757(4) ?
    Fe5 S8 . 2.2310(13) ?
    Fe5 S7 . 2.2355(13) ?
    Fe5 S6 . 2.2693(14) ?
    Fe5 S5 . 2.2731(14) ?
    Fe5 Fe6 . 2.5679(10) ?
    Fe6 C11 . 1.796(5) ?
    Fe6 C12 . 1.799(5) ?
    Fe6 C10 . 1.801(5) ?
    Fe6 S7 . 2.2562(14) ?
    Fe6 S8 . 2.2604(14) ?
    S1 C23 . 1.814(5) ?
    S2 C21 . 1.826(4) ?
    S3 C31 . 1.818(5) ?
    S4 C33 . 1.836(4) ?
    S5 C51 . 1.827(4) ?
    S6 C53 . 1.835(5) ?
    S7 C71 . 1.830(4) ?
    S8 C73 . 1.829(4) ?
    C1 O1 . 1.131(6) ?
    C2 O2 . 1.138(6) ?
    C3 O3 . 1.136(5) ?
    C4 O4 . 1.135(6) ?
    C5 O5 . 1.131(5) ?
    C6 O6 . 1.156(6) ?
    C7 O7 . 1.154(5) ?
    C8 O8 . 1.131(5) ?
    C9 O9 . 1.132(5) ?
    C10 O10 . 1.140(5) ?
    C11 O11 . 1.152(6) ?
    C12 O12 . 1.142(6) ?
    C21 C22 . 1.498(6) ?
    C21 H21A . 0.9700 ?
    C21 H21B . 0.9700 ?
    C22 C23 . 1.503(6) ?
    C22 H22A . 0.9700 ?
    C22 H22B . 0.9700 ?
    C23 H23A . 0.9700 ?
    C23 H23B . 0.9700 ?
    C31 C32 . 1.529(6) ?
    C31 H31A . 0.9700 ?
    C31 H31B . 0.9700 ?
    C32 C33 . 1.528(6) ?
    C32 H32A . 0.9700 ?
    C32 H32B . 0.9700 ?
    C33 H33A . 0.9700 ?
    C33 H33B . 0.9700 ?
    C51 C52 . 1.519(6) ?
    C51 H51A . 0.9700 ?
    C51 H51B . 0.9700 ?
    C52 C53 . 1.516(6) ?
    C52 H52A . 0.9700 ?
    C52 H52B . 0.9700 ?
    C53 H53A . 0.9700 ?
    C53 H53B . 0.9700 ?
    C71 C72 . 1.503(6) ?
    C71 H71A . 0.9700 ?
    C71 H71B . 0.9700 ?
    C72 C73 . 1.506(5) ?
    C72 H72A . 0.9700 ?
    C72 H72B . 0.9700 ?
    C73 H73A . 0.9700 ?
    C73 H73B . 0.9700 ?
    C91 O91 . 1.165(5) ?
    C92 O92 . 1.170(5) ?
loop_
    _geom_angle_atom_site_label_1
    _geom_angle_atom_site_label_2
    _geom_angle_atom_site_label_3
    _geom_angle_site_symmetry_1
    _geom_angle_site_symmetry_3
    _geom_angle
    _geom_angle_publ_flag
    C2 Fe1 C3 . . 96.0(2) ?
    C2 Fe1 C1 . . 97.9(2) ?
    C3 Fe1 C1 . . 92.8(2) ?
    C2 Fe1 S2 . . 98.35(19) ?
    C3 Fe1 S2 . . 89.15(16) ?
    C1 Fe1 S2 . . 163.32(17) ?
    C2 Fe1 S1 . . 96.21(17) ?
    C3 Fe1 S1 . . 167.26(16) ?
    C1 Fe1 S1 . . 89.23(16) ?
    S2 Fe1 S1 . . 85.34(5) ?
    C2 Fe1 Fe2 . . 139.53(19) ?
    C3 Fe1 Fe2 . . 112.12(16) ?
    C1 Fe1 Fe2 . . 108.69(16) ?
    S2 Fe1 Fe2 . . 55.56(4) ?
    S1 Fe1 Fe2 . . 55.47(3) ?
    C91 Fe2 S4 . . 94.73(16) ?
    C91 Fe2 S3 . . 93.42(16) ?
    S4 Fe2 S3 . . 86.62(5) ?
    C91 Fe2 S1 . . 104.54(16) ?
    S4 Fe2 S1 . . 160.62(5) ?
    S3 Fe2 S1 . . 90.09(5) ?
    C91 Fe2 S2 . . 102.08(16) ?
    S4 Fe2 S2 . . 92.37(5) ?
    S3 Fe2 S2 . . 164.50(6) ?
    S1 Fe2 S2 . . 85.73(5) ?
    C91 Fe2 Fe3 . . 135.28(15) ?
    S4 Fe2 Fe3 . . 56.02(4) ?
    S3 Fe2 Fe3 . . 55.88(4) ?
    S1 Fe2 Fe3 . . 106.83(4) ?
    S2 Fe2 Fe3 . . 111.23(5) ?
    C91 Fe2 Fe1 . . 68.35(15) ?
    S4 Fe2 Fe1 . . 136.61(4) ?
    S3 Fe2 Fe1 . . 132.14(4) ?
    S1 Fe2 Fe1 . . 55.86(4) ?
    S2 Fe2 Fe1 . . 55.79(4) ?
    Fe3 Fe2 Fe1 . . 156.22(4) ?
    C6 Fe3 C4 . . 98.7(3) ?
    C6 Fe3 C5 . . 97.6(2) ?
    C4 Fe3 C5 . . 92.4(2) ?
    C6 Fe3 S3 . . 104.7(2) ?
    C4 Fe3 S3 . . 156.6(2) ?
    C5 Fe3 S3 . . 86.73(17) ?
    C6 Fe3 S4 . . 106.28(17) ?
    C4 Fe3 S4 . . 86.26(16) ?
    C5 Fe3 S4 . . 156.04(18) ?
    S3 Fe3 S4 . . 85.15(5) ?
    C6 Fe3 Fe2 . . 149.7(2) ?
    C4 Fe3 Fe2 . . 102.81(19) ?
    C5 Fe3 Fe2 . . 102.55(17) ?
    S3 Fe3 Fe2 . . 54.82(4) ?
    S4 Fe3 Fe2 . . 54.77(4) ?
    C7 Fe4 C8 . . 95.7(2) ?
    C7 Fe4 C9 . . 98.6(2) ?
    C8 Fe4 C9 . . 92.1(2) ?
    C7 Fe4 S5 . . 98.40(16) ?
    C8 Fe4 S5 . . 88.53(17) ?
    C9 Fe4 S5 . . 162.87(16) ?
    C7 Fe4 S6 . . 98.05(18) ?
    C8 Fe4 S6 . . 165.65(19) ?
    C9 Fe4 S6 . . 89.92(18) ?
    S5 Fe4 S6 . . 85.43(5) ?
    C7 Fe4 Fe5 . . 140.97(16) ?
    C8 Fe4 Fe5 . . 110.52(19) ?
    C9 Fe4 Fe5 . . 108.46(16) ?
    S5 Fe4 Fe5 . . 55.67(4) ?
    S6 Fe4 Fe5 . . 55.53(4) ?
    C92 Fe5 S8 . . 94.36(15) ?
    C92 Fe5 S7 . . 92.93(16) ?
    S8 Fe5 S7 . . 85.94(5) ?
    C92 Fe5 S6 . . 105.36(16) ?
    S8 Fe5 S6 . . 160.16(5) ?
    S7 Fe5 S6 . . 90.81(5) ?
    C92 Fe5 S5 . . 100.88(16) ?
    S8 Fe5 S5 . . 93.09(5) ?
    S7 Fe5 S5 . . 166.19(5) ?
    S6 Fe5 S5 . . 85.43(5) ?
    C92 Fe5 Fe4 . . 68.29(15) ?
    S8 Fe5 Fe4 . . 137.38(5) ?
    S7 Fe5 Fe4 . . 131.59(4) ?
    S6 Fe5 Fe4 . . 55.68(4) ?
    S5 Fe5 Fe4 . . 55.53(4) ?
    C92 Fe5 Fe6 . . 134.41(15) ?
    S8 Fe5 Fe6 . . 55.67(4) ?
    S7 Fe5 Fe6 . . 55.51(4) ?
    S6 Fe5 Fe6 . . 106.85(5) ?
    S5 Fe5 Fe6 . . 113.00(4) ?
    Fe4 Fe5 Fe6 . . 157.06(3) ?
    C11 Fe6 C12 . . 97.9(2) ?
    C11 Fe6 C10 . . 92.6(2) ?
    C12 Fe6 C10 . . 96.4(2) ?
    C11 Fe6 S7 . . 86.36(17) ?
    C12 Fe6 S7 . . 103.47(16) ?
    C10 Fe6 S7 . . 160.10(17) ?
    C11 Fe6 S8 . . 154.33(17) ?
    C12 Fe6 S8 . . 107.63(17) ?
    C10 Fe6 S8 . . 87.73(17) ?
    S7 Fe6 S8 . . 84.77(5) ?
    C11 Fe6 Fe5 . . 101.04(17) ?
    C12 Fe6 Fe5 . . 149.66(15) ?
    C10 Fe6 Fe5 . . 106.21(16) ?
    S7 Fe6 Fe5 . . 54.75(4) ?
    S8 Fe6 Fe5 . . 54.59(4) ?
    C23 S1 Fe2 . . 114.61(16) ?
    C23 S1 Fe1 . . 108.34(17) ?
    Fe2 S1 Fe1 . . 68.67(4) ?
    C21 S2 Fe2 . . 115.47(16) ?
    C21 S2 Fe1 . . 107.53(17) ?
    Fe2 S2 Fe1 . . 68.66(4) ?
    C31 S3 Fe2 . . 112.00(17) ?
    C31 S3 Fe3 . . 111.15(17) ?
    Fe2 S3 Fe3 . . 69.30(4) ?
    C33 S4 Fe2 . . 111.44(16) ?
    C33 S4 Fe3 . . 111.68(16) ?
    Fe2 S4 Fe3 . . 69.21(4) ?
    C51 S5 Fe4 . . 109.19(17) ?
    C51 S5 Fe5 . . 115.02(18) ?
    Fe4 S5 Fe5 . . 68.80(4) ?
    C53 S6 Fe5 . . 114.44(16) ?
    C53 S6 Fe4 . . 108.24(17) ?
    Fe5 S6 Fe4 . . 68.79(5) ?
    C71 S7 Fe5 . . 111.96(16) ?
    C71 S7 Fe6 . . 111.03(15) ?
    Fe5 S7 Fe6 . . 69.74(4) ?
    C73 S8 Fe5 . . 111.49(16) ?
    C73 S8 Fe6 . . 111.43(15) ?
    Fe5 S8 Fe6 . . 69.74(4) ?
    O1 C1 Fe1 . . 178.7(5) ?
    O2 C2 Fe1 . . 178.4(6) ?
    O3 C3 Fe1 . . 177.1(5) ?
    O4 C4 Fe3 . . 178.4(6) ?
    O5 C5 Fe3 . . 179.7(6) ?
    O6 C6 Fe3 . . 178.5(5) ?
    O7 C7 Fe4 . . 178.2(5) ?
    O8 C8 Fe4 . . 177.8(6) ?
    O9 C9 Fe4 . . 178.0(6) ?
    O10 C10 Fe6 . . 178.6(5) ?
    O11 C11 Fe6 . . 178.5(6) ?
    O12 C12 Fe6 . . 176.2(5) ?
    C22 C21 S2 . . 115.7(3) ?
    C22 C21 H21A . . 108.3 ?
    S2 C21 H21A . . 108.4 ?
    C22 C21 H21B . . 108.3 ?
    S2 C21 H21B . . 108.3 ?
    H21A C21 H21B . . 107.4 ?
    C21 C22 C23 . . 117.4(5) ?
    C21 C22 H22A . . 108.0 ?
    C23 C22 H22A . . 108.0 ?
    C21 C22 H22B . . 108.0 ?
    C23 C22 H22B . . 108.0 ?
    H22A C22 H22B . . 107.2 ?
    C22 C23 S1 . . 117.0(3) ?
    C22 C23 H23A . . 108.0 ?
    S1 C23 H23A . . 108.0 ?
    C22 C23 H23B . . 108.0 ?
    S1 C23 H23B . . 108.0 ?
    H23A C23 H23B . . 107.3 ?
    C32 C31 S3 . . 117.1(4) ?
    C32 C31 H31A . . 108.0 ?
    S3 C31 H31A . . 108.0 ?
    C32 C31 H31B . . 108.0 ?
    S3 C31 H31B . . 108.0 ?
    H31A C31 H31B . . 107.3 ?
    C33 C32 C31 . . 115.0(4) ?
    C33 C32 H32A . . 108.5 ?
    C31 C32 H32A . . 108.5 ?
    C33 C32 H32B . . 108.5 ?
    C31 C32 H32B . . 108.5 ?
    H32A C32 H32B . . 107.5 ?
    C32 C33 S4 . . 115.8(3) ?
    C32 C33 H33A . . 108.3 ?
    S4 C33 H33A . . 108.3 ?
    C32 C33 H33B . . 108.3 ?
    S4 C33 H33B . . 108.3 ?
    H33A C33 H33B . . 107.4 ?
    C52 C51 S5 . . 115.5(4) ?
    C52 C51 H51A . . 108.4 ?
    S5 C51 H51A . . 108.4 ?
    C52 C51 H51B . . 108.4 ?
    S5 C51 H51B . . 108.4 ?
    H51A C51 H51B . . 107.5 ?
    C53 C52 C51 . . 116.1(5) ?
    C53 C52 H52A . . 108.3 ?
    C51 C52 H52A . . 108.3 ?
    C53 C52 H52B . . 108.3 ?
    C51 C52 H52B . . 108.3 ?
    H52A C52 H52B . . 107.4 ?
    C52 C53 S6 . . 116.1(3) ?
    C52 C53 H53A . . 108.3 ?
    S6 C53 H53A . . 108.3 ?
    C52 C53 H53B . . 108.3 ?
    S6 C53 H53B . . 108.3 ?
    H53A C53 H53B . . 107.4 ?
    C72 C71 S7 . . 117.1(3) ?
    C72 C71 H71A . . 108.0 ?
    S7 C71 H71A . . 108.0 ?
    C72 C71 H71B . . 108.0 ?
    S7 C71 H71B . . 108.0 ?
    H71A C71 H71B . . 107.3 ?
    C71 C72 C73 . . 115.8(4) ?
    C71 C72 H72A . . 108.3 ?
    C73 C72 H72A . . 108.3 ?
    C71 C72 H72B . . 108.3 ?
    C73 C72 H72B . . 108.3 ?
    H72A C72 H72B . . 107.4 ?
    C72 C73 S8 . . 116.7(3) ?
    C72 C73 H73A . . 108.1 ?
    S8 C73 H73A . . 108.1 ?
    C72 C73 H73B . . 108.1 ?
    S8 C73 H73B . . 108.1 ?
    H73A C73 H73B . . 107.3 ?
    O91 C91 Fe2 . . 165.4(4) ?
    O92 C92 Fe5 . . 166.8(4) ?
_iucr_refine_instructions_details
;
TITL H in P2(1)2(1)2(1)
CELL 0.71073  10.2508  12.8378  30.9151  90.000  90.000  90.000
ZERR   8.00   0.0028   0.0037   0.0088   0.000   0.000   0.000
LATT -1
SYMM 0.5-X, -Y, 0.5+Z
SYMM -X, 0.5+Y, 0.5-Z
SYMM 0.5+X, 0.5-Y, -Z
SFAC C H O S FE
UNIT 104 96 56 32 24
OMIT     2   6   5
OMIT    -5   4   3
OMIT     5   0   5
OMIT     0   6   2
OMIT     0   5   2
OMIT     0   8   4
OMIT    -2   5  16
OMIT     1   8   6
OMIT     3   7   6
OMIT     1   0   1
OMIT    -2   4  18
OMIT    -3   3   3
OMIT    -2   4  19
OMIT     6   0   6
OMIT    -7   5   3
OMIT     1   5   4
OMIT     4   0   4
OMIT    -4   1   2
OMIT     1   0   2
OMIT     1   6   5
OMIT     0   1   2
OMIT     0   1   3
L.S. 20
BOND $H
ACTA
FMAP 2
PLAN 20
TWIN
WGHT    0.000000
BASF   0.01643
FVAR       0.15158
FE1   5    1.048039    0.496553    0.033350    11.00000    0.03518    0.04638 =
         0.03852    0.00375   -0.00057   -0.00277
FE2   5    0.811249    0.501186    0.059552    11.00000    0.03319    0.03321 =
         0.03230   -0.00126   -0.00308   -0.00155
FE3   5    0.612789    0.575026    0.098936    11.00000    0.04066    0.05132 =
         0.03446   -0.00545   -0.00418    0.00754
FE4   5    0.365088    0.910379    0.199579    11.00000    0.03539    0.03872 =
         0.04413   -0.00295   -0.00018   -0.00182
FE5   5    0.127185    0.972566    0.198539    11.00000    0.03249    0.03343 =
         0.03513   -0.00009    0.00056   -0.00303
FE6   5   -0.071968    1.076396    0.172469    11.00000    0.04162    0.03834 =
         0.03644   -0.00048   -0.00074    0.00382
S1    4    0.986148    0.530214    0.102598    11.00000    0.04330    0.04176 =
         0.03380    0.00244   -0.00753   -0.00681
S2    4    0.900968    0.621230    0.014789    11.00000    0.04827    0.03847 =
         0.03800    0.00682   -0.00896   -0.00395
S3    4    0.709651    0.421158    0.114043    11.00000    0.04071    0.04841 =
         0.04103    0.00817   -0.00355   -0.00559
S4    4    0.614728    0.519164    0.029452    11.00000    0.04050    0.04782 =
         0.03587   -0.00297   -0.00806    0.00106
S5    4    0.222659    0.878105    0.145010    11.00000    0.03943    0.04689 =
         0.04110   -0.00713    0.00331   -0.00732
S6    4    0.302581    1.079403    0.192393    11.00000    0.04396    0.03484 =
         0.06023   -0.00240    0.00654   -0.00823
S7    4    0.022103    1.091679    0.238141    11.00000    0.04627    0.03799 =
         0.03974   -0.00697   -0.00111   -0.00060
S8    4   -0.069166    0.903550    0.186377    11.00000    0.03659    0.03477 =
         0.04139   -0.00500    0.00131   -0.00415
C1    1    1.122859    0.375555    0.051683    11.00000    0.04488    0.06296 =
         0.05143    0.00227    0.00744   -0.00002
C2    1    1.191397    0.576257    0.034104    11.00000    0.05471    0.08452 =
         0.04424    0.01693   -0.00330   -0.01211
C3    1    1.060213    0.460198   -0.022799    11.00000    0.04494    0.05864 =
         0.05283    0.00604   -0.00107    0.00058
C4    1    0.599766    0.704554    0.076934    11.00000    0.07104    0.06599 =
         0.05262   -0.01527   -0.01725    0.02051
C5    1    0.682439    0.622237    0.148892    11.00000    0.06427    0.06536 =
         0.04529   -0.00161    0.00482    0.00604
C6    1    0.449168    0.560160    0.117543    11.00000    0.05669    0.09742 =
         0.04583   -0.01280   -0.00637    0.01857
C7    1    0.511699    0.916760    0.168234    11.00000    0.04475    0.05559 =
         0.05353   -0.00539   -0.00577   -0.00413
C8    1    0.372925    0.771401    0.209487    11.00000    0.06332    0.04484 =
         0.05171    0.00048    0.00667    0.00124
C9    1    0.433991    0.939807    0.252185    11.00000    0.04521    0.07003 =
         0.05303   -0.00794    0.00565   -0.00169
C10   1   -0.092953    1.044254    0.116195    11.00000    0.05979    0.05876 =
         0.05067    0.00771    0.00127    0.01042
C11   1    0.001569    1.199826    0.160029    11.00000    0.05887    0.04847 =
         0.05161   -0.00225    0.00556    0.00589
C12   1   -0.235722    1.122086    0.181354    11.00000    0.05542    0.04705 =
         0.05027    0.00738   -0.00370    0.00376
C21   1    0.951900    0.742605    0.040540    11.00000    0.08290    0.03892 =
         0.05660    0.00510   -0.01823   -0.00287
AFIX  23
H21A  2    1.041992    0.755999    0.032720    11.00000   -1.20000
H21B  2    0.899714    0.798912    0.028780    11.00000   -1.20000
AFIX   0
C22   1    0.941064    0.745417    0.088843    11.00000    0.08774    0.03535 =
         0.06738   -0.00522   -0.02590   -0.00196
AFIX  23
H22A  2    0.849825    0.736942    0.096382    11.00000   -1.20000
H22B  2    0.967372    0.814166    0.098506    11.00000   -1.20000
AFIX   0
C23   1    1.018319    0.666436    0.113954    11.00000    0.07174    0.04401 =
         0.05047   -0.00149   -0.01374   -0.01154
AFIX  23
H23A  2    1.002618    0.678298    0.144501    11.00000   -1.20000
H23B  2    1.110192    0.679401    0.108713    11.00000   -1.20000
AFIX   0
C31   1    0.610822    0.312449    0.095426    11.00000    0.04954    0.05265 =
         0.07473    0.01356   -0.00705   -0.01262
AFIX  23
H31A  2    0.667528    0.264098    0.080333    11.00000   -1.20000
H31B  2    0.576996    0.276534    0.120650    11.00000   -1.20000
AFIX   0
C32   1    0.495915    0.337973    0.065700    11.00000    0.04748    0.07181 =
         0.06608   -0.00519   -0.00763   -0.02063
AFIX  23
H32A  2    0.451072    0.273638    0.058653    11.00000   -1.20000
H32B  2    0.435095    0.381710    0.081445    11.00000   -1.20000
AFIX   0
C33   1    0.532312    0.392947    0.023557    11.00000    0.04671    0.06265 =
         0.05526   -0.01654   -0.00968   -0.01424
AFIX  23
H33A  2    0.453317    0.403428    0.006840    11.00000   -1.20000
H33B  2    0.588557    0.347080    0.007007    11.00000   -1.20000
AFIX   0
C51   1    0.270990    0.952974    0.097379    11.00000    0.05379    0.08381 =
         0.03677   -0.00101    0.00788   -0.00739
AFIX  23
H51A  2    0.361164    0.936627    0.090718    11.00000   -1.20000
H51B  2    0.218397    0.930251    0.073062    11.00000   -1.20000
AFIX   0
C52   1    0.258082    1.070436    0.101540    11.00000    0.05720    0.07387 =
         0.05193    0.01820    0.01832    0.00727
AFIX  23
H52A  2    0.282341    1.101632    0.074118    11.00000   -1.20000
H52B  2    0.167009    1.086873    0.106635    11.00000   -1.20000
AFIX   0
C53   1    0.338556    1.121066    0.136884    11.00000    0.05430    0.04600 =
         0.08009    0.01764    0.01517   -0.00721
AFIX  23
H53A  2    0.326110    1.195853    0.135163    11.00000   -1.20000
H53B  2    0.429911    1.107179    0.131083    11.00000   -1.20000
AFIX   0
C71   1   -0.079094    1.031806    0.280092    11.00000    0.05744    0.05662 =
         0.03613   -0.00652    0.00821    0.00301
AFIX  23
H71A  2   -0.022888    0.989996    0.298415    11.00000   -1.20000
H71B  2   -0.114794    1.087051    0.297926    11.00000   -1.20000
AFIX   0
C72   1   -0.190197    0.964293    0.265220    11.00000    0.04347    0.05129 =
         0.04395   -0.00213    0.01234    0.00396
AFIX  23
H72A  2   -0.251500    1.007537    0.249447    11.00000   -1.20000
H72B  2   -0.235078    0.937792    0.290556    11.00000   -1.20000
AFIX   0
C73   1   -0.153436    0.873281    0.236980    11.00000    0.04297    0.04768 =
         0.05096    0.00321    0.00718   -0.00379
AFIX  23
H73A  2   -0.232408    0.835199    0.230001    11.00000   -1.20000
H73B  2   -0.098206    0.827057    0.253733    11.00000   -1.20000
AFIX   0
C91   1    0.847528    0.383468    0.032668    11.00000    0.03750    0.05167 =
         0.05514   -0.00649    0.00585   -0.00141
C92   1    0.159714    0.893612    0.243674    11.00000    0.03480    0.04787 =
         0.04783   -0.00044   -0.00088    0.00059
O1    3    1.171133    0.300768    0.062497    11.00000    0.07843    0.07775 =
         0.09086    0.01983    0.00598    0.03559
O2    3    1.280736    0.628887    0.034707    11.00000    0.06111    0.12182 =
         0.09442    0.03306   -0.00465   -0.04434
O3    3    1.073350    0.438027   -0.058102    11.00000    0.07999    0.08495 =
         0.04671   -0.01093    0.00380    0.00477
O4    3    0.594510    0.786499    0.063229    11.00000    0.15929    0.05168 =
         0.08527   -0.00273   -0.04135    0.03888
O5    3    0.725631    0.651675    0.180243    11.00000    0.11161    0.09869 =
         0.04901   -0.01863   -0.02395   -0.01746
O6    3    0.343799    0.551667    0.130398    11.00000    0.05253    0.16825 =
         0.07147   -0.01021    0.00860    0.01079
O7    3    0.605476    0.918349    0.147615    11.00000    0.04586    0.09969 =
         0.07587   -0.01089    0.01525   -0.00935
O8    3    0.381567    0.684628    0.215080    11.00000    0.12499    0.04643 =
         0.09513    0.00868    0.01329    0.01078
O9    3    0.478485    0.955318    0.285068    11.00000    0.06823    0.13835 =
         0.05472   -0.02293   -0.00999   -0.01462
O10   3   -0.105405    1.025940    0.080356    11.00000    0.11753    0.10948 =
         0.03971   -0.00256   -0.01022    0.01445
O11   3    0.051249    1.278129    0.152328    11.00000    0.11442    0.04933 =
         0.08831    0.01149    0.03132   -0.00709
O12   3   -0.338739    1.154673    0.185048    11.00000    0.05447    0.08690 =
         0.08075    0.00377   -0.00031    0.02009
O91   3    0.844401    0.300521    0.017390    11.00000    0.06688    0.05260 =
         0.10289   -0.03708    0.00859   -0.00696
O92   3    0.156277    0.844935    0.275650    11.00000    0.05179    0.07884 =
         0.05981    0.03035    0.00709    0.00519
HKLF 4
REM  H in P2(1)2(1)2(1)
REM R1 =  0.0430 for   8082 Fo > 4sig(Fo)  and  0.0577 for all   9231 data
REM    488 parameters refined using      0 restraints
END
WGHT      0.0000      0.0000
REM Highest difference peak  0.427,  deepest hole -0.563,  1-sigma level  0.130
Q1    1   0.7365  0.4157  0.0704  11.00000  0.05    0.43
Q2    1   0.3977  0.4816  0.1735  11.00000  0.05    0.41
Q3    1  -0.2002  1.0652  0.3268  11.00000  0.05    0.41
Q4    1   0.6971  0.5015  0.1799  11.00000  0.05    0.38
Q5    1   0.4983  0.5569  0.1663  11.00000  0.05    0.37
Q6    1   1.0807  0.4934 -0.0264  11.00000  0.05    0.37
Q7    1   0.9255  0.6014 -0.0251  11.00000  0.05    0.37
Q8    1  -0.1952  0.9608  0.3239  11.00000  0.05    0.37
Q9    1   1.2710  0.5046 -0.0180  11.00000  0.05    0.37
Q10   1   0.0057  0.9678  0.3221  11.00000  0.05    0.37
Q11   1   0.7348  0.8573  0.0317  11.00000  0.05    0.37
Q12   1  -0.1368  0.9774  0.0300  11.00000  0.05    0.35
Q13   1   0.5720  1.0762  0.1272  11.00000  0.05    0.35
Q14   1  -0.2959  0.9216  0.3265  11.00000  0.05    0.35
Q15   1   0.1807  1.0395  0.0321  11.00000  0.05    0.35
Q16   1  -0.1029  0.9594  0.3275  11.00000  0.05    0.35
Q17   1   0.3585  0.5665  0.1840  11.00000  0.05    0.35
Q18   1  -0.2641  1.1128  0.3157  11.00000  0.05    0.34
Q19   1   0.9372  0.5055 -0.0339  11.00000  0.05    0.34
Q20   1   0.4190  0.4892 -0.0289  11.00000  0.05    0.34
;
