# Supplementary material for: Hepta­carbonyl­bis­(μ-propane-1,3-di­thiol­ato)triiron(I,II)(2 Fe—Fe)
Source: Acta Crystallogr Sect E Struct Rep Online. 2014 Mar 8;70(Pt 4):m124. doi: 10.1107/S1600536814004619 (PMC3998616; doi:10.1107/S1600536814004619)
Supplement: Supplementary file 2 [file e-70-0m124-Isup2.hkl]

# 
# h,k,l, Fc-squared, Fo-squared, sigma(Fo-squared) and status flag 
# 
data_I
_shelx_title ' H in P2(1)2(1)2(1)' 
_shelx_refln_list_code          4 
_shelx_F_calc_maximum      687.88 
_exptl_crystal_F_000      2304.00 
_reflns_d_resolution_high  0.7714 
 
loop_ 
 _symmetry_equiv_pos_as_xyz 
 'x, y, z' 
 '-x+1/2, -y, z+1/2' 
 '-x, y+1/2, -z+1/2' 
 'x+1/2, -y+1/2, -z' 
 
_cell_length_a    10.2508 
_cell_length_b    12.8378 
_cell_length_c    30.9151 
_cell_angle_alpha  90.000 
_cell_angle_beta   90.000 
_cell_angle_gamma  90.000 
 
_shelx_F_squared_multiplier     1.000 
 
loop_ 
 _refln_index_h 
 _refln_index_k 
 _refln_index_l 
 _refln_F_squared_calc 
 _refln_F_squared_meas 
 _refln_F_squared_sigma 
 _refln_observed_status 
   2   0   0    20747.57    20383.45    267.47 o 
   4   0   0    47509.49    47010.27   1671.75 o 
   6   0   0      208.09      255.74     84.75 o 
   8   0   0      104.13       87.01     82.04 o 
  10   0   0      717.33      546.70    314.03 o 
  12   0   0     2084.24     2202.77    880.06 o 
   1   1   0   112604.70    86776.64  14550.62 o 
   2   1   0     2475.44     2217.73     81.15 o 
   3   1   0    19338.19    18955.79    186.62 o 
   4   1   0     4924.56     5039.67    185.07 o 
   5   1   0    55582.87    53298.93    909.33 o 
   6   1   0       72.05       64.40     39.70 o 
   7   1   0     3943.28     3917.25    244.15 o 
   8   1   0     1170.38     1494.71    199.60 o 
   9   1   0     2817.62     2245.06    461.97 o 
  10   1   0       58.32       75.74     64.90 o 
  11   1   0    12314.55    11915.52    695.81 o 
  12   1   0        0.67      118.06    137.75 o 
  13   1   0       19.69      131.32     63.12 o 
   0   2   0   419725.16   328876.50  31755.18 o 
   1   2   0     6444.79     6419.04     66.37 o 
   2   2   0     2706.45     3087.94    115.87 o 
   3   2   0    80613.12    80150.97   1544.07 o 
   4   2   0     4032.77     3964.64    174.87 o 
   5   2   0      305.84      305.10     43.14 o 
   6   2   0      378.57      525.29     87.77 o 
   7   2   0      294.03      282.11     76.71 o 
   8   2   0      395.33      456.41    112.35 o 
   9   2   0      485.36      486.14     99.41 o 
  10   2   0      539.01      620.22    135.07 o 
  11   2   0      219.93      248.42     90.15 o 
  12   2   0     1687.12     1376.14    219.64 o 
  13   2   0       15.31       95.71     85.74 o 
   1   3   0     2886.80     2883.02    106.99 o 
   2   3   0     8826.62     8734.66    121.75 o 
   3   3   0     2297.87     2606.10    152.41 o 
   4   3   0      209.92      267.97     57.67 o 
   5   3   0    11376.58    11304.67    309.39 o 
   6   3   0     1914.11     1972.58    197.91 o 
   7   3   0      325.41      405.98     88.48 o 
   8   3   0     3903.84     4202.26    387.70 o 
   9   3   0        1.76       44.46     36.86 o 
  10   3   0      156.47      181.73     69.38 o 
  11   3   0     1635.25     1756.27    300.69 o 
  12   3   0       96.69      157.04     78.05 o 
  13   3   0       44.64      177.71     90.78 o 
   0   4   0     3321.38     3408.11    172.19 o 
   1   4   0     5615.82     5517.17     93.98 o 
   2   4   0    18936.30    18830.61    277.05 o 
   3   4   0     1123.00     1187.50    122.18 o 
   4   4   0       33.24       77.41     29.34 o 
   5   4   0     4218.29     4484.81    260.89 o 
   6   4   0      981.45     1004.79    136.83 o 
   7   4   0      115.80      183.50     62.20 o 
   8   4   0     1024.27     1093.08    188.57 o 
   9   4   0      467.45      443.96    112.52 o 
  10   4   0        6.70       79.97     43.29 o 
  11   4   0        0.90      105.30     55.11 o 
  12   4   0      401.90      354.31    132.78 o 
   1   5   0     5095.17     4719.51    244.46 o 
   2   5   0     9641.18     9585.65    349.18 o 
   3   5   0        7.20       69.51     23.84 o 
   4   5   0     2209.95     2177.90    134.41 o 
   5   5   0      568.71      692.18    115.46 o 
   6   5   0    16636.77    16721.47    720.13 o 
   7   5   0      192.83      213.08     77.27 o 
   8   5   0     3374.62     3415.62    346.09 o 
   9   5   0     2581.29     2582.90    296.95 o 
  10   5   0       16.37      148.06     61.68 o 
  11   5   0      376.50      404.64    113.65 o 
  12   5   0      326.47      309.14    157.24 o 
   0   6   0    21903.30    22352.37    619.19 o 
   1   6   0      606.54      627.09    137.85 o 
   2   6   0     2050.10     1968.72    216.15 o 
   3   6   0     2353.42     2257.82    159.25 o 
   4   6   0     1969.71     1716.88    137.11 o 
   5   6   0     9683.52     9846.29    341.93 o 
   6   6   0     5253.88     5590.48    351.81 o 
   7   6   0     1618.29     1766.48    189.29 o 
   8   6   0       15.95       58.48     47.80 o 
   9   6   0      133.78      181.75     64.81 o 
  10   6   0       27.52      119.95     56.30 o 
  11   6   0       41.66      130.08     57.98 o 
  12   6   0        0.62      100.36     60.76 o 
   1   7   0       33.61       62.81     44.03 o 
   2   7   0    11270.18    11137.20    359.78 o 
   3   7   0      312.21      404.30     68.36 o 
   4   7   0     3551.66     3453.13    283.44 o 
   5   7   0       42.80       75.83     26.53 o 
   6   7   0     8600.47     9128.78    478.32 o 
   7   7   0       28.66      116.02     58.98 o 
   8   7   0        2.10       93.67     46.34 o 
   9   7   0     3647.01     4094.53    337.09 o 
  10   7   0      614.04      662.92    179.40 o 
  11   7   0      591.85      537.25    147.41 o 
  12   7   0        1.60      124.86     69.16 o 
   0   8   0      625.48      556.20    139.29 o 
   1   8   0     5903.86     5579.36    324.28 o 
   2   8   0     1074.06     1292.77    232.03 o 
   3   8   0     4456.42     4877.85    331.56 o 
   4   8   0      795.75      903.99    124.59 o 
   5   8   0     2253.51     2118.55    192.75 o 
   6   8   0      394.98      437.85    114.09 o 
   7   8   0     1519.91     1642.39    196.25 o 
   8   8   0      235.06      234.13     67.07 o 
   9   8   0      111.03      104.70     54.87 o 
  10   8   0      298.64      380.97    111.00 o 
  11   8   0     1068.87      955.68    147.36 o 
   1   9   0     4592.24     4755.41    797.08 o 
   2   9   0      551.65      600.96    166.83 o 
   3   9   0      156.52      281.48     76.53 o 
   4   9   0     1347.18     1362.18    192.36 o 
   5   9   0     2714.82     2941.12    308.01 o 
   6   9   0     2260.79     2396.36    259.04 o 
   7   9   0        4.30      138.96     63.21 o 
   8   9   0      178.10      309.86     79.12 o 
   9   9   0      277.42      201.49     68.95 o 
  10   9   0     1466.40     1242.87    210.33 o 
  11   9   0      151.93      188.79     92.29 o 
   0  10   0    22008.34    22571.89   1659.46 o 
   1  10   0     2575.92     3091.53    510.88 o 
   2  10   0       60.45      189.01     87.10 o 
   3  10   0     1361.92     1526.64    178.18 o 
   4  10   0      349.19      304.72     78.38 o 
   5  10   0       19.47       96.82     60.36 o 
   6  10   0      404.08      468.79    104.21 o 
   7  10   0       62.45      133.99     53.23 o 
   8  10   0      464.15      518.60    127.44 o 
   9  10   0        6.86       69.86     60.89 o 
  10  10   0        1.23      157.47     78.92 o 
   1  11   0     2260.44     2491.17    414.65 o 
   2  11   0        3.56       88.80     64.33 o 
   3  11   0     1825.66     1819.40    284.71 o 
   4  11   0     2193.90     2124.93    265.51 o 
   5  11   0     3765.19     3935.36    400.00 o 
   6  11   0      955.17      978.77    162.17 o 
   7  11   0       48.75      124.78     56.65 o 
   8  11   0       25.54      109.24     55.87 o 
   9  11   0       11.35       59.76     54.97 o 
   0  12   0     8025.99    10026.26   1714.86 o 
   1  12   0      315.39      444.27    163.60 o 
   2  12   0      246.43      283.38    101.63 o 
   3  12   0      800.49      999.52    181.26 o 
   4  12   0       42.23      143.36     88.00 o 
   5  12   0      898.11      895.04    178.51 o 
   6  12   0       65.62      137.13     52.84 o 
   7  12   0      424.99      412.01    105.23 o 
   8  12   0     1432.92     1312.79    253.80 o 
   9  12   0      118.29      304.63    104.08 o 
   1  13   0      659.61      494.89    155.52 o 
   2  13   0       62.69      137.41     70.97 o 
   3  13   0     2455.89     2659.30    551.86 o 
   4  13   0      221.96      334.76    112.03 o 
   5  13   0     1423.09     1968.53    377.42 o 
   6  13   0      865.45      928.32    185.11 o 
   7  13   0       39.04      102.58     45.01 o 
   8  13   0       37.39      125.77     74.38 o 
   0  14   0      884.54      777.78    359.08 o 
   1  14   0       59.35      141.35     62.99 o 
   2  14   0      406.38      300.32     98.15 o 
   3  14   0       71.00      128.06     72.90 o 
   4  14   0       13.83      101.55     57.38 o 
   5  14   0     1225.87     1398.79    220.44 o 
   6  14   0       30.74       90.65    105.53 o 
   7  14   0      151.00      221.68     99.12 o 
   1  15   0       81.72      116.39     69.21 o 
   2  15   0      656.39      621.71    141.89 o 
   3  15   0      828.51      875.04    268.55 o 
   4  15   0      428.48      523.47    122.14 o 
   5  15   0        1.77       46.90     46.95 o 
   0  16   0       25.18      160.17    134.49 o 
   1  16   0        9.65       80.70     77.90 o 
   2  16   0      511.65      579.96    147.88 o 
   3  16   0       67.24       79.92     70.65 o 
   2   0   1     3950.65     3965.07    125.11 o 
   3   0   1    25275.81    24562.47    320.73 o 
   4   0   1    12427.57    12460.12    364.17 o 
   5   0   1      272.19      282.96     50.26 o 
   6   0   1      953.93     1148.14    181.01 o 
   7   0   1     2276.71     2357.13    277.23 o 
   8   0   1      189.30      211.71     71.71 o 
   9   0   1     1567.38     1565.30    196.21 o 
  10   0   1     4438.67     4528.97    371.08 o 
  11   0   1       30.56      105.02     48.98 o 
  12   0   1        7.01      125.37     83.35 o 
  13   0   1      399.49      446.26    154.30 o 
 -13   1   1      364.42      374.08    133.84 o 
 -12   1   1      511.72      448.05    129.83 o 
 -11   1   1      376.74      376.90    125.59 o 
 -10   1   1     1666.01     1954.22    220.42 o 
  -9   1   1     5333.66     5871.53    438.30 o 
  -8   1   1     4288.06     4559.12    317.80 o 
  -7   1   1      723.41      772.30    139.08 o 
  -6   1   1     4352.32     4381.09    299.61 o 
  -5   1   1    19276.24    19273.32    423.64 o 
  -4   1   1     7160.92     7007.86    211.69 o 
  -3   1   1     1254.58     1144.29     79.34 o 
   3   1   1     1406.03     1328.53     71.39 o 
   4   1   1     7095.16     6906.65    208.01 o 
   5   1   1    20167.40    20027.84    428.33 o 
   6   1   1     4359.94     4994.78    339.09 o 
   7   1   1      603.55      713.06    120.97 o 
   8   1   1     4029.88     4181.64    270.45 o 
   9   1   1     5427.26     5300.91    257.21 o 
  10   1   1     1675.97     1524.43    218.47 o 
  11   1   1      341.37      273.70    139.65 o 
  12   1   1      515.28      498.07    184.85 o 
  13   1   1      329.81      437.55    142.11 o 
 -13   2   1        6.93      146.65    105.26 o 
 -12   2   1      503.14      602.01    123.04 o 
 -11   2   1      151.14      175.53     73.93 o 
 -10   2   1     2607.65     2504.94    256.56 o 
  -9   2   1       71.40      133.81     53.28 o 
  -8   2   1     1366.63     1488.46    204.89 o 
  -7   2   1     6241.07     6637.85    302.85 o 
  -6   2   1     1653.33     1647.06    190.49 o 
  -5   2   1     1415.04     1614.85    186.80 o 
  -4   2   1    21602.89    21277.41    383.91 o 
  -3   2   1    19154.38    18722.05    888.66 o 
  -2   2   1     5172.64     5251.28     78.48 o 
  -1   2   1    10674.71    10590.20    152.61 o 
   0   2   1       44.58       90.53     29.55 o 
   1   2   1    10966.91    11219.30    102.43 o 
   2   2   1     5154.52     5164.29     83.73 o 
   3   2   1    18889.01    18813.40    219.63 o 
   4   2   1    22248.55    22668.25    401.38 o 
   5   2   1     1522.00     1689.90    173.44 o 
   6   2   1     1488.30     1448.16    164.96 o 
   7   2   1     6029.37     6246.41    291.38 o 
   8   2   1     1308.45     1492.25    198.60 o 
   9   2   1       70.37      157.96     58.86 o 
  10   2   1     2673.17     2582.80    297.81 o 
  11   2   1      168.23      142.18     67.75 o 
  12   2   1      509.30      572.09    147.56 o 
  13   2   1       12.18       96.28     90.70 o 
 -13   3   1     1026.34      884.10    183.88 o 
 -12   3   1       75.48      122.42     73.90 o 
 -11   3   1      813.07      829.97    171.58 o 
 -10   3   1      635.97      573.20    128.01 o 
  -9   3   1     1580.96     1800.49    221.79 o 
  -8   3   1     5127.28     5176.04    288.85 o 
  -7   3   1     5865.08     5649.78    302.94 o 
  -6   3   1     1674.70     1803.28    198.72 o 
  -5   3   1    25100.75    25995.25    728.04 o 
  -4   3   1     8729.07     8710.19    259.03 o 
  -3   3   1    14760.32    14842.95    175.79 o 
  -2   3   1     1971.63     1976.67     83.13 o 
  -1   3   1    10939.36    11043.64    114.60 o 
   1   3   1    10405.60     9985.52    199.34 o 
   2   3   1     1685.85     1654.58     93.92 o 
   3   3   1    15841.21    16301.74    214.87 o 
   4   3   1     9014.12     9090.16    299.50 o 
   5   3   1    24538.80    24638.64    609.33 o 
   6   3   1     1579.50     1485.30    176.25 o 
   7   3   1     5834.96     5926.06    326.68 o 
   8   3   1     5063.24     5080.44    290.95 o 
   9   3   1     1615.50     1866.93    198.96 o 
  10   3   1      681.45      643.11    126.01 o 
  11   3   1      830.49     1055.55    226.81 o 
  12   3   1       91.34      125.10     61.40 o 
  13   3   1      917.98      894.15    220.52 o 
 -12   4   1      793.86      730.13    161.60 o 
 -11   4   1       77.02      144.56     60.80 o 
 -10   4   1      374.98      403.75    118.99 o 
  -9   4   1      872.65      858.24    141.01 o 
  -8   4   1     1951.07     2034.51    242.18 o 
  -7   4   1     6477.09     6540.51    360.59 o 
  -6   4   1     3139.78     3447.66    206.32 o 
  -5   4   1      293.43      366.93     65.09 o 
  -4   4   1    22977.61    23093.38    420.00 o 
  -3   4   1    37327.65    37937.91    548.20 o 
  -2   4   1     9075.47     9152.10    122.38 o 
  -1   4   1     8153.39     8072.66    138.91 o 
   0   4   1      285.91      196.27     63.16 o 
   1   4   1     8329.50     8394.36    106.72 o 
   2   4   1     8798.18     8821.88    175.31 o 
   3   4   1    38518.52    39141.39    759.26 o 
   4   4   1    22537.77    22503.19    425.52 o 
   5   4   1      237.28      225.45     42.52 o 
   6   4   1     2774.51     3064.56    277.37 o 
   7   4   1     6805.05     6798.57    378.97 o 
   8   4   1     1807.06     1820.04    203.99 o 
   9   4   1      816.06      741.65    145.47 o 
  10   4   1      434.71      458.38     97.20 o 
  11   4   1      112.62      158.69     80.29 o 
  12   4   1      793.81      713.78    139.00 o 
 -12   5   1      290.36      425.01    151.40 o 
 -11   5   1      244.14      282.28     76.92 o 
 -10   5   1       57.38      135.50     68.25 o 
  -9   5   1     2190.25     2112.51    207.61 o 
  -8   5   1     3068.70     3287.16    170.32 o 
  -7   5   1     6539.54     6840.16    384.59 o 
  -6   5   1     4687.50     5070.97    352.35 o 
  -5   5   1    13841.94    14866.99    482.40 o 
  -4   5   1     5044.06     5269.99    220.20 o 
  -3   5   1     5746.76     5773.91    225.21 o 
  -2   5   1    34359.70    34390.09    664.38 o 
  -1   5   1    13034.13    12765.04    451.50 o 
   0   5   1     2405.65     2437.07    115.42 o 
   1   5   1    13299.65    13065.88    457.10 o 
   2   5   1    35634.98    35623.28    610.43 o 
   3   5   1     5955.53     5944.64    317.95 o 
   4   5   1     4852.11     5124.74    281.70 o 
   5   5   1    13563.50    13909.24    435.58 o 
   6   5   1     4209.61     4568.60    375.28 o 
   7   5   1     6438.02     6694.05    454.78 o 
   8   5   1     3147.23     3160.32    280.29 o 
   9   5   1     2086.36     2078.79    228.91 o 
  10   5   1       87.59      161.26     61.29 o 
  11   5   1      283.67      313.04    106.92 o 
  12   5   1      260.44      225.57     89.68 o 
 -12   6   1     1232.42     1010.57    243.10 o 
 -11   6   1      339.15      383.76    131.07 o 
 -10   6   1       16.35       64.97     59.87 o 
  -9   6   1     2250.11     2434.16    254.56 o 
  -8   6   1     1018.54     1090.14    160.83 o 
  -7   6   1     3660.37     3635.77    313.36 o 
  -6   6   1      460.78      476.75    108.65 o 
  -5   6   1      621.44      643.72    124.72 o 
  -4   6   1    15848.82    15968.38    407.23 o 
  -3   6   1    24646.12    24869.27    569.96 o 
  -2   6   1     1457.49     1509.52    200.58 o 
  -1   6   1     2265.64     2249.35    219.57 o 
   0   6   1      445.67      429.63     74.50 o 
   1   6   1     2304.67     2239.26    204.51 o 
   2   6   1     1449.42     1589.24    221.91 o 
   3   6   1    24966.20    25157.54    700.37 o 
   4   6   1    15497.65    15818.16    414.55 o 
   5   6   1      633.98      652.92    107.30 o 
   6   6   1      402.10      491.98    123.17 o 
   7   6   1     3398.14     3570.03    278.97 o 
   8   6   1     1029.84      942.86    144.21 o 
   9   6   1     2186.79     2244.74    265.69 o 
  10   6   1       24.17       36.25     54.43 o 
  11   6   1      332.26      440.40    113.12 o 
  12   6   1     1194.37     1069.29    249.93 o 
 -12   7   1       87.02      176.02     71.45 o 
 -11   7   1      132.07      134.87     84.75 o 
 -10   7   1        7.44       58.52     52.23 o 
  -9   7   1      395.37      462.23     94.88 o 
  -8   7   1     2301.07     2409.00    231.41 o 
  -7   7   1     1527.46     1606.91    194.82 o 
  -6   7   1     1024.68     1149.10    185.98 o 
  -5   7   1       30.38       55.98     28.78 o 
  -4   7   1     1198.59     1345.66    113.28 o 
  -3   7   1     8004.14     8061.30    406.27 o 
  -2   7   1    25794.05    25675.57    725.85 o 
  -1   7   1    10520.83    10009.11    474.97 o 
   0   7   1      537.97      577.76     82.29 o 
   1   7   1    10012.33     9633.51    470.69 o 
   2   7   1    25721.28    25306.27    706.30 o 
   3   7   1     8259.36     8586.02    406.09 o 
   4   7   1     1231.44     1325.34    125.42 o 
   5   7   1       16.02       61.63     28.09 o 
   6   7   1      845.41      975.26    170.31 o 
   7   7   1     1624.19     1676.33    253.07 o 
   8   7   1     2202.21     2288.54    276.45 o 
   9   7   1      374.31      390.47     92.41 o 
  10   7   1       12.72       48.53     58.59 o 
  11   7   1      161.02      140.93     65.66 o 
  12   7   1       90.86      177.89     65.84 o 
 -11   8   1      252.81      208.03     80.65 o 
 -10   8   1      255.63      244.73    101.44 o 
  -9   8   1      444.82      444.38    108.99 o 
  -8   8   1      863.40      898.88    129.00 o 
  -7   8   1      274.45      315.76     85.07 o 
  -6   8   1      381.99      432.88    104.53 o 
  -5   8   1      704.39      751.90    107.23 o 
  -4   8   1     3733.79     3905.15    223.02 o 
  -3   8   1     4772.11     5179.39    298.74 o 
  -2   8   1     2176.40     2450.54    256.35 o 
  -1   8   1     5036.63     4815.75    276.78 o 
   0   8   1        8.53       31.28     34.18 o 
   1   8   1     4821.69     4782.70    259.78 o 
   2   8   1     1991.69     2106.70    334.20 o 
   3   8   1     5006.78     5108.31    239.57 o 
   4   8   1     3423.56     3634.51    355.55 o 
   5   8   1      702.96      695.55    105.75 o 
   6   8   1      282.77      326.44     93.33 o 
   7   8   1      203.05      253.94     73.48 o 
   8   8   1      845.53      846.30    144.11 o 
   9   8   1      441.94      360.98     81.92 o 
  10   8   1      262.60      272.17     98.56 o 
  11   8   1      262.14      203.07     84.09 o 
 -11   9   1      354.93      183.94     91.97 o 
 -10   9   1      236.44      227.36     83.38 o 
  -9   9   1      350.15      365.80    114.20 o 
  -8   9   1      666.15      644.78    122.68 o 
  -7   9   1      358.98      424.79     85.87 o 
  -6   9   1      834.99     1021.87    149.10 o 
  -5   9   1       33.35       84.51     53.21 o 
  -4   9   1     1681.57     1605.76    225.51 o 
  -3   9   1      741.91      752.38    147.99 o 
  -2   9   1      197.96      229.35     63.83 o 
  -1   9   1     7134.57     6777.72    398.99 o 
   0   9   1     4710.87     4774.73    267.18 o 
   1   9   1     6887.05     6786.29    701.46 o 
   2   9   1      157.02      215.81     83.89 o 
   3   9   1      784.94      751.79    151.08 o 
   4   9   1     1691.36     1732.36    307.50 o 
   5   9   1       74.80      135.00     59.86 o 
   6   9   1      857.63      810.28    124.10 o 
   7   9   1      322.98      341.85     93.37 o 
   8   9   1      591.59      604.11    115.32 o 
   9   9   1      331.34      433.70    111.86 o 
  10   9   1      197.30      172.93     72.68 o 
  11   9   1      394.77      505.19    119.57 o 
 -10  10   1      429.75      529.05    131.94 o 
  -9  10   1      402.65      438.61    122.38 o 
  -8  10   1      126.89      155.47     57.04 o 
  -7  10   1      841.29      796.97    185.40 o 
  -6  10   1      430.78      442.84    103.20 o 
  -5  10   1     1011.42     1195.23    196.80 o 
  -4  10   1     3950.79     4360.97    229.86 o 
  -3  10   1     1776.07     2145.49    294.09 o 
  -2  10   1      123.07      163.19     80.06 o 
  -1  10   1     2866.36     2749.85    363.24 o 
   0  10   1     7382.84     7466.17    318.10 o 
   1  10   1     2855.31     3106.95    395.48 o 
   2  10   1       98.69      158.01     85.91 o 
   3  10   1     1582.07     1680.22    262.39 o 
   4  10   1     3884.26     3929.34    220.52 o 
   5  10   1      961.55      940.66    152.34 o 
   6  10   1      395.06      371.66     85.87 o 
   7  10   1      728.13      618.41    130.10 o 
   8  10   1      143.64      157.94     44.18 o 
   9  10   1      386.58      464.55    138.73 o 
  10  10   1      458.72      289.87     92.59 o 
  -9  11   1      479.57      334.78    137.21 o 
  -8  11   1      148.85      230.47    100.79 o 
  -7  11   1      788.45      779.38    143.12 o 
  -6  11   1      359.14      375.01     91.69 o 
  -5  11   1     2681.46     2893.96    290.07 o 
  -4  11   1      164.36      304.75     96.59 o 
  -3  11   1      987.37      927.91    161.88 o 
  -2  11   1     2711.27     2935.75    456.26 o 
  -1  11   1      522.06      497.48    275.51 o 
   0  11   1     1516.12     1670.28    277.37 o 
   1  11   1      380.98      473.04    123.73 o 
   2  11   1     2768.01     2856.86    411.80 o 
   3  11   1      895.08      968.54    206.75 o 
   4  11   1      169.82      148.23     58.57 o 
   5  11   1     2522.38     2563.56    276.43 o 
   6  11   1      268.53      304.03     78.31 o 
   7  11   1      765.64      653.19    154.25 o 
   8  11   1      159.00      224.69     73.39 o 
   9  11   1      458.07      466.00    121.26 o 
  -9  12   1     1024.71      705.91    152.52 o 
  -8  12   1        8.23      110.19     65.19 o 
  -7  12   1      654.67      623.49    122.94 o 
  -6  12   1      395.98      502.59    108.67 o 
  -5  12   1       85.11       90.12     67.27 o 
  -4  12   1     3162.86     3298.70    481.72 o 
  -3  12   1     3444.72     3994.58    234.37 o 
  -2  12   1      112.32      202.72     86.49 o 
  -1  12   1      206.42      327.17    123.34 o 
   0  12   1     1920.21     1994.35    350.78 o 
   1  12   1      208.97      279.62    142.76 o 
   2  12   1       86.65       99.42     56.14 o 
   3  12   1     3469.32     3697.37    504.26 o 
   4  12   1     3264.23     3575.00    390.88 o 
   5  12   1      123.95      175.85     80.78 o 
   6  12   1      402.93      290.36     88.37 o 
   7  12   1      601.47      563.57    123.67 o 
   8  12   1       25.02      128.75     74.06 o 
   9  12   1      977.24      805.76    161.41 o 
  -8  13   1      232.37      226.39     93.85 o 
  -7  13   1      361.95      289.83     97.50 o 
  -6  13   1      118.65      151.23     60.80 o 
  -5  13   1     3106.00     2954.33    421.84 o 
  -4  13   1      226.37      251.48     98.51 o 
  -3  13   1      183.40      235.11     83.35 o 
  -2  13   1     2870.61     3051.42    474.30 o 
  -1  13   1      244.52      226.32    109.29 o 
   0  13   1      602.74      543.36    154.23 o 
   1  13   1      226.10      306.10    119.83 o 
   2  13   1     2667.70     2844.17    309.29 o 
   3  13   1      175.73      298.77    127.10 o 
   4  13   1      286.63      355.89    106.48 o 
   5  13   1     3268.19     3179.28    556.39 o 
   6  13   1      159.82      218.16     89.28 o 
   7  13   1      381.72      300.83     78.61 o 
   8  13   1      208.34      296.32     97.60 o 
  -7  14   1       85.50       85.08     67.86 o 
  -6  14   1       25.37      136.20     62.48 o 
  -5  14   1      266.29      357.46    116.19 o 
  -4  14   1     2481.38     2507.08    541.60 o 
  -3  14   1      547.84      689.69    125.30 o 
  -2  14   1       47.27      164.98     71.61 o 
  -1  14   1      416.57      461.62    112.93 o 
   0  14   1      116.31      170.54     89.93 o 
   1  14   1      353.35      371.77    119.49 o 
   2  14   1       36.79       49.82     69.84 o 
   3  14   1      546.05      567.30    144.46 o 
   4  14   1     2515.25     2563.32    616.69 o 
   5  14   1      308.70      435.43    127.72 o 
   6  14   1       16.67      145.34     59.46 o 
   7  14   1       98.30      155.73     92.92 o 
  -5  15   1      242.27      226.99    105.81 o 
  -4  15   1      352.70      402.83    128.37 o 
  -3  15   1      565.87      461.57    124.56 o 
  -2  15   1      155.68      218.54     66.86 o 
  -1  15   1       59.13      105.84     66.46 o 
   0  15   1        2.06      105.97     81.85 o 
   1  15   1       87.32       98.29     50.15 o 
   2  15   1      130.39      248.89    122.20 o 
   3  15   1      508.38      574.65    125.63 o 
   4  15   1      420.49      499.08    137.74 o 
   5  15   1      306.15      177.48     85.42 o 
  -3  16   1      603.92      718.34    240.94 o 
  -2  16   1      151.03      114.89     62.83 o 
  -1  16   1      317.04      269.84    106.50 o 
   0  16   1      274.24      532.37    163.66 o 
   1  16   1      262.89      294.57    122.16 o 
   2  16   1      169.11      223.25    100.72 o 
   3  16   1      565.20      525.49    135.30 o 
   2   0   2     1868.40     1636.19    144.58 o 
   3   0   2    38474.00    37877.61    341.16 o 
   4   0   2     1521.17     1466.86    133.27 o 
   5   0   2     3509.67     3531.32    177.56 o 
   6   0   2     1817.59     1972.65    207.69 o 
   7   0   2      463.86      416.89     82.69 o 
   8   0   2     2581.18     2839.68    313.32 o 
   9   0   2     7574.96     7671.29    352.19 o 
  10   0   2      940.86     1051.30    160.84 o 
  11   0   2      114.22      105.07     51.81 o 
  12   0   2       57.29       64.08     69.27 o 
  13   0   2      629.01      488.90    158.95 o 
 -13   1   2      952.26      879.52    198.58 o 
 -12   1   2      131.05      164.83     86.21 o 
 -11   1   2       63.08      124.88     72.50 o 
 -10   1   2     1840.51     1802.43    268.68 o 
  -9   1   2     7695.22     7729.38    308.17 o 
  -8   1   2     1638.28     1676.93    230.81 o 
  -7   1   2     3380.91     3255.23    292.36 o 
  -6   1   2    10409.60    10720.98    400.90 o 
  -5   1   2     7705.67     7400.28    318.50 o 
  -3   1   2     2984.99     2906.71    120.40 o 
  -2   1   2     1652.59     1668.89     93.91 o 
  -1   1   2     3957.16     3381.63    182.75 o 
   1   1   2     3830.68     3139.60    296.21 o 
   2   1   2     1493.10     1403.33     69.77 o 
   3   1   2     3401.26     3265.88    107.24 o 
   4   1   2     4287.72     4521.58    515.49 o 
   5   1   2     7367.18     7122.76    251.84 o 
   6   1   2    10589.80    10409.05    362.28 o 
   7   1   2     3478.45     3760.14    380.48 o 
   8   1   2     1486.00     1562.31    240.02 o 
   9   1   2     7767.67     7676.61    227.48 o 
  10   1   2     1780.47     1866.23    210.04 o 
  11   1   2       56.71      156.15     60.96 o 
  12   1   2      134.37      114.12     93.14 o 
  13   1   2      924.38      857.47    203.97 o 
 -13   2   2      337.24      403.72    125.79 o 
 -12   2   2      104.45      157.13     70.94 o 
 -11   2   2      710.24      616.46    135.57 o 
 -10   2   2       50.09      133.46     60.54 o 
  -9   2   2     2640.67     2719.20    261.24 o 
  -8   2   2     3715.47     3662.05    328.43 o 
  -7   2   2     1369.04     1522.46    191.92 o 
  -6   2   2    10954.31    10778.29    644.95 o 
  -5   2   2     2162.26      882.82    676.99 o 
  -4   2   2     3123.02      602.26   1210.74 o 
  -2   2   2     1549.53     1615.36    103.87 o 
  -1   2   2     2179.06     2233.99     66.92 o 
   0   2   2       57.90       47.57     10.64 o 
   1   2   2     2201.76     2214.55     71.64 o 
   2   2   2     1513.96     1486.02    114.60 o 
   4   2   2     2652.54     2818.00    421.76 o 
   5   2   2     2060.90     2181.00    201.28 o 
   6   2   2    11288.97    11140.01    334.95 o 
   7   2   2     1325.88     1281.78    143.78 o 
   8   2   2     4294.13     4432.40    377.38 o 
   9   2   2     2759.10     2696.60    181.52 o 
  10   2   2      106.99      152.45     66.78 o 
  11   2   2      684.21      588.54    110.14 o 
  12   2   2       84.53      206.35    105.50 o 
  13   2   2      351.50      468.24    163.21 o 
 -13   3   2      328.38      268.99    138.40 o 
 -12   3   2        4.43      105.82     51.37 o 
 -11   3   2      244.01      314.70    114.65 o 
 -10   3   2      405.21      204.14    185.83 o 
  -9   3   2     1384.60     1242.11    179.82 o 
  -8   3   2     4314.95     2822.74    710.40 o 
  -7   3   2     1906.63     1727.36    347.19 o 
  -6   3   2     2702.80     1404.28    731.19 o 
  -5   3   2    24528.09    24624.79    793.36 o 
  -4   3   2     5753.92     5546.32    237.23 o 
  -3   3   2    27342.75    27254.44    362.95 o 
  -2   3   2     1321.20     1376.87     60.13 o 
   0   3   2     1984.12     1587.93    266.48 o 
   2   3   2     1398.82     1334.34     92.09 o 
   3   3   2    26904.99    27760.89    373.20 o 
   4   3   2     6090.45     5365.08    359.48 o 
   5   3   2    24774.69    25226.49    624.80 o 
   6   3   2     2944.25     2865.12    205.81 o 
   7   3   2     1995.58     2252.74    264.92 o 
   8   3   2     3997.47     4308.78    398.92 o 
   9   3   2     1469.01     1416.72    250.49 o 
  10   3   2      404.68      475.82    108.00 o 
  11   3   2      251.29      184.81     61.61 o 
  12   3   2        4.96      115.29     61.78 o 
  13   3   2      300.66      372.74    141.67 o 
 -12   4   2       49.76      125.67     55.38 o 
 -11   4   2      553.77      640.64    155.41 o 
 -10   4   2      805.17      814.90    162.07 o 
  -9   4   2       61.10       60.08     56.79 o 
  -8   4   2     3739.21     3976.48    474.21 o 
  -7   4   2      736.28      637.73    154.14 o 
  -6   4   2     9729.36     8768.72    784.75 o 
  -5   4   2     5649.19     5818.73    310.37 o 
  -4   4   2     1766.67     1737.16    182.68 o 
  -3   4   2    10356.52    10277.32    302.92 o 
  -2   4   2      838.55      829.89     65.03 o 
  -1   4   2    22050.29    21754.21    315.43 o 
   1   4   2    21912.61    21910.82    241.05 o 
   2   4   2      977.93      994.80    102.33 o 
   3   4   2    11307.92    11561.91    413.61 o 
   4   4   2     1497.81     1546.02    181.04 o 
   5   4   2     5340.32     5306.20    256.12 o 
   6   4   2     9606.50     8865.81    456.82 o 
   7   4   2      644.18      709.04    127.11 o 
   8   4   2     3728.53     3609.52    248.62 o 
   9   4   2       76.00      188.38     79.16 o 
  10   4   2      672.12      658.64    129.42 o 
  11   4   2      548.77      502.92    147.67 o 
  12   4   2       30.94       95.67     53.57 o 
 -12   5   2      224.75      231.00     90.51 o 
 -11   5   2      985.16      801.06    152.39 o 
 -10   5   2      317.81      317.57    104.47 o 
  -9   5   2       18.95       15.97     25.69 o 
  -8   5   2     3327.95     3165.74    463.96 o 
  -7   5   2      871.31     1002.76    177.24 o 
  -6   5   2      372.34      393.65     95.68 o 
  -5   5   2    16045.98    16480.46    484.51 o 
  -4   5   2     2396.90     2398.82    131.31 o 
  -3   5   2    13941.18    13977.55    371.98 o 
  -2   5   2     1297.90     1594.59    210.57 o 
  -1   5   2    10078.00     9746.51    350.82 o 
   1   5   2     9869.40     9969.51    357.61 o 
   2   5   2     1475.06     1703.39    181.18 o 
   3   5   2    14136.63    14497.78    338.74 o 
   4   5   2     2394.21     2484.18    185.04 o 
   5   5   2    16515.51    16560.85    517.00 o 
   6   5   2      333.61      450.44    105.39 o 
   7   5   2     1001.36     1084.28    160.56 o 
   8   5   2     3560.64     3665.88    330.17 o 
   9   5   2       12.98       56.77     38.01 o 
  10   5   2      275.58      293.92     82.10 o 
  11   5   2      941.98      780.09    183.38 o 
  12   5   2      221.33      188.81     81.23 o 
 -12   6   2      100.10      107.21     71.52 o 
 -11   6   2      267.61      383.64    117.12 o 
 -10   6   2       60.47      135.61     73.95 o 
  -9   6   2      449.35      151.00    186.02 o 
  -8   6   2     3857.89     3336.63    400.73 o 
  -7   6   2     3063.01     3674.13    265.45 o 
  -6   6   2      229.34      289.68     75.17 o 
  -5   6   2     8410.54     8423.63    312.15 o 
  -4   6   2     1335.60     1336.83    131.96 o 
  -3   6   2    19574.26    19552.53    445.86 o 
  -2   6   2     9737.33    10038.54    367.75 o 
  -1   6   2     3044.48     3336.82    286.76 o 
   1   6   2     3155.52     3098.07    171.23 o 
   2   6   2     9727.05     9794.05    326.86 o 
   3   6   2    19067.70    19020.87    623.52 o 
   4   6   2     1370.00     1380.44    230.49 o 
   5   6   2     7995.94     8124.56    300.61 o 
   6   6   2      252.63      236.33     67.34 o 
   7   6   2     3072.35     3014.09    262.99 o 
   8   6   2     3454.28     3776.24    321.11 o 
   9   6   2      423.71      426.94     96.78 o 
  10   6   2      103.87      173.53     70.85 o 
  11   6   2      282.69      243.49     95.25 o 
  12   6   2       75.83       86.05     70.00 o 
 -12   7   2      382.91      255.26     88.29 o 
 -11   7   2      459.24      397.35    118.02 o 
 -10   7   2      232.87      293.70    102.12 o 
  -9   7   2      344.33      397.99    122.49 o 
  -8   7   2     3556.61     3989.03    296.48 o 
  -7   7   2     5987.00     6479.74    238.90 o 
  -6   7   2      602.98      750.09    124.77 o 
  -5   7   2     6287.55     6213.31    233.57 o 
  -4   7   2      931.34      913.31    118.29 o 
  -3   7   2     2291.59     2443.74    217.06 o 
  -2   7   2     2961.69     2928.25    209.25 o 
  -1   7   2     3536.03     3467.13    361.22 o 
   0   7   2     8644.99     8466.16    351.16 o 
   1   7   2     3756.18     4243.45    490.94 o 
   2   7   2     3494.71     3802.30    287.93 o 
   3   7   2     2846.10     2970.71    140.07 o 
   4   7   2      840.16      872.70    137.66 o 
   5   7   2     6521.52     6058.44    393.42 o 
   6   7   2      597.80      682.46    131.93 o 
   7   7   2     5952.56     6596.19    260.56 o 
   8   7   2     3881.44     3979.69    379.85 o 
   9   7   2      340.12      429.46     91.14 o 
  10   7   2      270.64      261.94     76.63 o 
  11   7   2      391.99      443.51    112.89 o 
  12   7   2      385.26      480.02    137.93 o 
 -11   8   2      299.65      350.61    124.46 o 
 -10   8   2      602.12      686.29    161.50 o 
  -9   8   2      411.59      400.28    120.18 o 
  -8   8   2     2268.43     2269.80    278.27 o 
  -7   8   2     7597.62     7983.23    442.38 o 
  -6   8   2     4993.62     5403.12    301.03 o 
  -5   8   2     1921.76     1921.59    168.46 o 
  -4   8   2      352.97      431.04     85.68 o 
  -3   8   2     7164.31     7424.01    291.22 o 
  -2   8   2     4557.47     4682.32    301.02 o 
  -1   8   2     4481.52     4451.74    252.25 o 
   0   8   2    16948.37    17139.88    508.57 o 
   1   8   2     4493.65     4430.71    236.45 o 
   2   8   2     4095.81     4273.30    291.02 o 
   3   8   2     7145.27     7158.61    334.95 o 
   4   8   2      392.08      319.13     61.32 o 
   5   8   2     1627.69     1658.73    160.18 o 
   6   8   2     4834.67     5118.27    307.78 o 
   7   8   2     7779.52     7987.83    623.65 o 
   8   8   2     2115.01     2293.10    274.00 o 
   9   8   2      388.75      384.18     91.79 o 
  10   8   2      488.44      424.15    121.98 o 
  11   8   2      260.89      183.75    125.04 o 
 -11   9   2       56.42      130.09     72.42 o 
 -10   9   2      830.59      774.72    178.89 o 
  -9   9   2     1115.77     1161.36    188.47 o 
  -8   9   2     1358.21     1418.85    197.94 o 
  -7   9   2     2448.13     2427.02    312.64 o 
  -6   9   2     1345.53     1434.32    190.32 o 
  -5   9   2     2746.49     2845.48    302.42 o 
  -4   9   2      702.22      699.98    116.69 o 
  -3   9   2      279.44      251.52     63.42 o 
  -2   9   2     5824.36     6113.15    417.15 o 
  -1   9   2    11706.48    12057.76    642.35 o 
   0   9   2       36.55       63.30     37.76 o 
   1   9   2    11902.85    12201.15    660.71 o 
   2   9   2     5867.97     5895.34    337.59 o 
   3   9   2      482.30      578.58    187.16 o 
   4   9   2      616.52      660.79    150.44 o 
   5   9   2     2628.77     2345.76    160.66 o 
   6   9   2     1331.57     1413.68    193.17 o 
   7   9   2     2387.63     2347.50    305.49 o 
   8   9   2     1370.73     1450.72    190.21 o 
   9   9   2     1078.87      966.18    146.45 o 
  10   9   2      828.98      627.23    138.19 o 
  11   9   2       68.45       69.95     65.50 o 
 -10  10   2     1057.13      971.47    164.93 o 
  -9  10   2      396.84      438.43    140.08 o 
  -8  10   2      835.91      692.50    141.27 o 
  -7  10   2      328.63      352.39     79.28 o 
  -6  10   2     1657.51     1513.54    188.70 o 
  -5  10   2     1127.17     1232.96    168.97 o 
  -4  10   2      157.58      218.09     62.32 o 
  -3  10   2      264.13      346.90     95.98 o 
  -2  10   2     2394.15     2284.99    320.23 o 
  -1  10   2     4253.28     4063.43   1584.72 o 
   0  10   2      557.96      495.73    107.52 o 
   1  10   2     4259.14     4609.17    614.16 o 
   2  10   2     2656.29     2627.33    345.27 o 
   3  10   2      172.37      255.10    117.45 o 
   4  10   2      153.67      283.89     82.97 o 
   5  10   2     1163.56     1087.25    166.92 o 
   6  10   2     1730.23     1717.06    243.90 o 
   7  10   2      385.39      454.82     95.92 o 
   8  10   2      773.82      747.46    146.40 o 
   9  10   2      422.27      332.18    116.31 o 
  10  10   2     1046.04      903.77    231.61 o 
  -9  11   2      897.98      797.74    130.68 o 
  -8  11   2        0.05       99.56     58.94 o 
  -7  11   2      193.19      231.54     72.64 o 
  -6  11   2      353.87      404.12     98.97 o 
  -5  11   2     1246.98     1262.48    197.72 o 
  -4  11   2        9.64       64.58     54.86 o 
  -3  11   2       89.41      130.16     56.69 o 
  -2  11   2     2183.54     2339.07    256.01 o 
  -1  11   2     1761.12     1711.38    590.19 o 
   0  11   2       62.16      168.19    118.04 o 
   1  11   2     1773.20     1855.02    294.81 o 
   2  11   2     1970.31     2295.07    320.13 o 
   3  11   2      133.66      146.10     76.08 o 
   4  11   2        6.21      109.16     81.65 o 
   5  11   2     1220.93     1274.76    163.43 o 
   6  11   2      382.43      354.28     88.24 o 
   7  11   2      189.76      217.94     82.31 o 
   8  11   2        1.27       88.44     47.07 o 
   9  11   2      899.45      795.75    164.81 o 
  -9  12   2      441.82      380.86    117.60 o 
  -8  12   2      169.24      222.64     73.26 o 
  -7  12   2      128.49      192.54     71.99 o 
  -6  12   2      415.00      420.79     94.14 o 
  -5  12   2      449.86      422.74    110.53 o 
  -4  12   2      603.54      728.12    137.75 o 
  -3  12   2       25.20      123.08     57.30 o 
  -2  12   2      331.69      321.22    102.84 o 
  -1  12   2     1968.62     2312.54    269.50 o 
   0  12   2      281.10      206.95    180.41 o 
   1  12   2     1926.14     2337.95    317.12 o 
   2  12   2      366.87      365.10    116.36 o 
   3  12   2       19.86      132.33     98.03 o 
   4  12   2      587.40      619.59    182.16 o 
   5  12   2      474.44      462.26    119.04 o 
   6  12   2      401.96      346.46     93.61 o 
   7  12   2      137.17      203.40     75.01 o 
   8  12   2      154.51      207.57    101.72 o 
   9  12   2      469.78      378.09    127.12 o 
  -8  13   2       13.32       68.27     72.78 o 
  -7  13   2      107.34      110.25     66.89 o 
  -6  13   2       48.19      182.05     85.68 o 
  -5  13   2      133.09      221.49     81.37 o 
  -4  13   2       78.73      111.47     63.04 o 
  -3  13   2      271.23      318.36     93.01 o 
  -2  13   2     1073.95     1080.18    260.33 o 
  -1  13   2      763.26      829.00    203.42 o 
   0  13   2      564.10      533.97    188.91 o 
   1  13   2      625.89      735.24    162.57 o 
   2  13   2     1022.14     1145.59    253.80 o 
   3  13   2      279.63      258.66    102.59 o 
   4  13   2       61.02      144.68     76.43 o 
   5  13   2      144.44      195.40     76.74 o 
   6  13   2       32.21      151.68     68.85 o 
   7  13   2      101.56      127.01     63.87 o 
   8  13   2        8.73      143.82     63.90 o 
  -7  14   2      273.69      352.22    125.11 o 
  -6  14   2      237.73      300.81    110.28 o 
  -5  14   2      603.52      554.42    134.43 o 
  -4  14   2       94.74      113.38     53.61 o 
  -3  14   2       34.30       53.87     53.94 o 
  -2  14   2      151.92      228.99     70.32 o 
  -1  14   2     1324.45     1560.95    201.53 o 
   0  14   2      903.36     1138.05    269.92 o 
   1  14   2     1265.68     1339.86    203.54 o 
   2  14   2      161.04      162.12    108.81 o 
   3  14   2       26.83       33.60     62.26 o 
   4  14   2      110.69      183.45     59.15 o 
   5  14   2      582.30      491.13    124.97 o 
   6  14   2      259.48      258.27     86.32 o 
   7  14   2      290.64      236.39    111.26 o 
  -5  15   2     1102.57     1088.58    217.09 o 
  -4  15   2      900.69      975.71    203.14 o 
  -3  15   2       24.45      115.58     57.49 o 
  -2  15   2      309.63      309.77    105.57 o 
  -1  15   2      847.55      887.19    219.27 o 
   0  15   2      493.58      613.78    217.80 o 
   1  15   2      890.54      934.25    271.01 o 
   2  15   2      279.19      234.69    121.28 o 
   3  15   2       31.57      181.03     98.15 o 
   4  15   2      799.19      731.03    252.26 o 
   5  15   2     1142.28     1021.41    172.33 o 
  -3  16   2       95.08      248.71     85.50 o 
  -2  16   2       90.00      153.01     69.29 o 
  -1  16   2      610.16      661.13    130.23 o 
   0  16   2     3073.64     2872.41    696.90 o 
   1  16   2      537.72      517.55    122.18 o 
   2  16   2       82.30       98.35     69.86 o 
   3  16   2       87.87      201.65     93.72 o 
   1   0   3     1958.51     1586.58    106.66 o 
   2   0   3     8378.79     8353.31     86.28 o 
   3   0   3     2956.90      642.64   1089.90 o 
   4   0   3    31515.29    31080.70   1105.74 o 
   5   0   3    16945.35    17155.19    388.99 o 
   6   0   3     1458.29     1431.09    143.22 o 
   7   0   3       76.11      153.66     54.16 o 
   8   0   3     1878.68     2080.25    190.41 o 
   9   0   3     2912.77     3036.67    289.03 o 
  10   0   3     1854.71     1906.95    215.89 o 
  11   0   3       89.34      137.51     76.19 o 
  12   0   3     1162.79     1053.57    198.84 o 
  13   0   3       19.78      188.34    119.56 o 
 -13   1   3       11.26       98.54     78.96 o 
 -12   1   3      109.17      188.99     86.15 o 
 -11   1   3      166.17      210.42     80.16 o 
 -10   1   3     3720.87     3677.95    371.94 o 
  -9   1   3     1680.11     1700.86    232.68 o 
  -8   1   3     1730.06     1861.29    271.15 o 
  -7   1   3    14222.96    14063.57    479.86 o 
  -6   1   3     8493.89     8244.40    490.79 o 
  -3   1   3    20624.10    20254.80    338.02 o 
  -2   1   3     4003.35     4044.40    137.67 o 
  -1   1   3    62813.87    62665.08    496.46 o 
   1   1   3    63421.07    62443.65    862.39 o 
   2   1   3     4006.05     4092.24    128.61 o 
   3   1   3    20963.15    20802.04    240.60 o 
   5   1   3     6913.86     7881.82   1085.93 o 
   6   1   3     8641.09     8283.93    316.02 o 
   7   1   3    14122.27    14379.11    541.69 o 
   8   1   3     1759.17     1975.04    216.07 o 
   9   1   3     1702.12     1621.57    182.72 o 
  10   1   3     3605.21     3973.15    305.09 o 
  11   1   3      196.71      207.70     74.57 o 
  12   1   3      129.97      164.61     89.63 o 
  13   1   3       11.76       77.66     72.40 o 
 -13   2   3      238.92      200.64     90.91 o 
 -12   2   3      470.69      419.80    133.59 o 
 -11   2   3      551.10      457.80    107.95 o 
 -10   2   3      555.51      170.25    199.13 o 
  -9   2   3     3327.00     1104.06   1263.83 o 
  -8   2   3     1828.33      593.85    691.11 o 
  -7   2   3      815.28      260.60    302.71 o 
  -6   2   3     6272.46      777.21   2718.28 o 
  -4   2   3    40869.79    40103.11    908.03 o 
  -3   2   3     6754.36     6254.53    193.57 o 
  -2   2   3     8668.35     8679.07     93.26 o 
  -1   2   3    10539.66    10526.59    124.30 o 
   0   2   3    21146.34    21218.99    201.46 o 
   1   2   3    11079.61    11157.23     99.26 o 
   2   2   3     8624.44     8628.09     88.47 o 
   3   2   3     5812.96     5824.78     89.59 o 
   4   2   3    40476.43    40611.55    695.43 o 
   5   2   3    11517.25    10260.86   1161.23 o 
   6   2   3     6233.65     6526.47   1155.14 o 
   7   2   3      879.81      945.51    116.95 o 
   8   2   3     1732.43     1918.72    228.64 o 
   9   2   3     3000.71     3065.19    304.52 o 
  10   2   3      636.60      659.09    106.10 o 
  11   2   3      549.83      561.86    126.82 o 
  12   2   3      375.73      525.34    195.81 o 
  13   2   3      253.01      268.94    110.55 o 
 -13   3   3      269.46      278.69    102.47 o 
 -12   3   3      996.12     1009.47    188.47 o 
 -11   3   3      409.42      320.86     89.94 o 
 -10   3   3     2738.45     2811.57    320.16 o 
  -9   3   3     3691.95     3780.21    436.53 o 
  -8   3   3     5090.91     5738.03    528.61 o 
  -7   3   3     7391.97     7353.62    505.41 o 
  -6   3   3     4322.46     4446.45    469.38 o 
  -5   3   3    10638.97    10469.78    877.89 o 
  -4   3   3    10762.31    10511.92    395.96 o 
  -2   3   3     7893.30     7869.83    100.37 o 
  -1   3   3     8541.19     6871.75   1923.12 o 
   0   3   3     7958.39     7871.93    112.76 o 
   1   3   3     6955.42     6921.02     86.16 o 
   2   3   3     8313.31     8237.92    121.56 o 
   4   3   3    10938.55    10984.40    354.50 o 
   5   3   3    10882.80    10495.46    876.58 o 
   6   3   3     4666.10     4423.04    223.24 o 
   7   3   3     7484.61     7516.65    265.32 o 
   8   3   3     5634.68     6020.75    380.97 o 
   9   3   3     3821.62     3725.32    400.98 o 
  10   3   3     2578.15     2358.60    295.86 o 
  11   3   3      471.04      450.69     96.79 o 
  12   3   3      891.35      922.00    299.33 o 
  13   3   3      221.55      233.47    143.23 o 
 -12   4   3       55.08      142.06     79.61 o 
 -11   4   3      359.78      422.67    129.13 o 
 -10   4   3      567.59      562.19    162.04 o 
  -9   4   3     2198.06     2073.04    187.51 o 
  -8   4   3     3163.93     2117.87    465.58 o 
  -7   4   3     2238.60     2482.49    352.91 o 
  -6   4   3     1569.84      222.66    641.15 o 
  -4   4   3    22114.09    22208.21    410.39 o 
  -3   4   3     8670.23     8640.43    262.34 o 
  -2   4   3     4359.51     4509.96    162.70 o 
   0   4   3    55593.93    56229.36    559.57 o 
   2   4   3     3683.77     3627.46    167.02 o 
   3   4   3     7822.96     7721.37    283.00 o 
   4   4   3    21129.17    21428.48    448.22 o 
   6   4   3     1511.83     1521.40    168.23 o 
   7   4   3     2451.21     2625.09    294.32 o 
   8   4   3     3505.95     3632.24    292.74 o 
   9   4   3     2156.32     2160.23    342.58 o 
  10   4   3      533.53      582.37    117.47 o 
  11   4   3      361.61      349.96     82.43 o 
  12   4   3       89.49      111.24     47.43 o 
 -12   5   3     1284.69     1080.87    269.47 o 
 -11   5   3      733.57      684.64    131.80 o 
 -10   5   3      299.24      407.68    126.88 o 
  -9   5   3     1410.06     1421.32    189.44 o 
  -8   5   3     2494.55     1624.11    441.26 o 
  -6   5   3     3342.28     3338.20    492.22 o 
  -5   5   3     2695.82     2967.63    234.31 o 
  -4   5   3    14572.22    14145.92    346.22 o 
  -3   5   3    11753.02    11783.60    347.49 o 
  -2   5   3     3128.36     3236.90    143.75 o 
  -1   5   3      587.65      641.98     99.02 o 
   0   5   3        1.78       69.78     27.33 o 
   1   5   3      658.38      565.48     60.60 o 
   2   5   3     3222.85     3116.43    255.22 o 
   3   5   3    11475.91    11486.04    421.68 o 
   4   5   3    14163.94    14055.94    416.92 o 
   5   5   3     3015.72     2974.29    271.34 o 
   6   5   3     3519.07     3786.47    352.70 o 
   7   5   3     7852.59     7802.94    935.75 o 
   8   5   3     2802.29     2953.53    305.11 o 
   9   5   3     1416.24     1403.34    238.20 o 
  10   5   3      237.94      291.15     82.19 o 
  11   5   3      720.17      695.62    161.33 o 
  12   5   3     1142.83     1159.58    227.25 o 
 -12   6   3      323.49      401.32    105.63 o 
 -11   6   3      233.25      236.37     95.70 o 
 -10   6   3     1052.07      881.89    201.63 o 
  -9   6   3       11.23      134.73     75.20 o 
  -8   6   3     1508.54     1507.88    225.95 o 
  -7   6   3     2312.39     2360.58    283.55 o 
  -6   6   3      121.63      146.43     51.13 o 
  -5   6   3     4565.26     4902.95    239.43 o 
  -4   6   3     1662.70     1727.40    111.00 o 
  -3   6   3    10888.96    10671.49    302.95 o 
  -2   6   3    14138.16    14395.89    372.89 o 
  -1   6   3    12493.34    11727.83    563.36 o 
   1   6   3    11807.93    11848.44    419.64 o 
   2   6   3    13215.86    12793.94    470.12 o 
   3   6   3    10654.90    10759.31    408.23 o 
   4   6   3     1898.93     2107.42    230.86 o 
   5   6   3     4542.38     4810.16    257.98 o 
   6   6   3      106.86      159.19     52.66 o 
   7   6   3     2338.57     2402.42    259.40 o 
   8   6   3     1563.30     1743.71    198.75 o 
   9   6   3       18.98       83.38     63.06 o 
  10   6   3     1036.83     1045.37    173.11 o 
  11   6   3      227.68      316.15     98.23 o 
  12   6   3      326.20      346.64    117.02 o 
 -12   7   3      727.39      660.05    170.08 o 
 -11   7   3      631.82      669.76    169.74 o 
 -10   7   3       70.29      140.83     71.18 o 
  -9   7   3      158.62      173.74     80.60 o 
  -8   7   3     1139.10      346.35    427.66 o 
  -7   7   3      606.50      727.26    128.09 o 
  -6   7   3      568.14      564.99    138.46 o 
  -5   7   3     2467.46     2395.27    114.26 o 
  -4   7   3     5923.51     6097.77    196.79 o 
  -3   7   3     1801.02     1878.64    194.19 o 
  -2   7   3      455.29      486.64     82.49 o 
  -1   7   3      132.58      134.29     34.52 o 
   0   7   3     1006.03      321.04    391.25 o 
   1   7   3      180.32      182.56     37.25 o 
   2   7   3      380.35      360.52     65.05 o 
   3   7   3     1861.41     1904.13    176.37 o 
   4   7   3     6089.05     6287.57    388.33 o 
   5   7   3     2555.91     2485.69    255.56 o 
   6   7   3      531.63      495.46    116.73 o 
   7   7   3      738.31      844.41    132.93 o 
   8   7   3     1117.09     1117.24    174.65 o 
   9   7   3      147.87      191.23     57.94 o 
  10   7   3       85.88      166.54     73.98 o 
  11   7   3      569.59      504.20    146.29 o 
  12   7   3      705.20      685.89    190.01 o 
 -11   8   3      111.98      102.81     65.43 o 
 -10   8   3      553.10      633.83    160.76 o 
  -9   8   3      186.93      206.47     80.29 o 
  -8   8   3     1259.72     1013.27    164.21 o 
  -7   8   3     1420.29     1528.28    193.62 o 
  -6   8   3     1024.57     1082.27    163.94 o 
  -5   8   3      100.33       99.61     34.73 o 
  -4   8   3     3362.63     3501.13    318.39 o 
  -3   8   3     2475.73     2487.85    218.08 o 
  -2   8   3     3974.55     4388.80    306.80 o 
  -1   8   3     5963.77     5568.02    296.18 o 
   0   8   3     5853.08     5986.34    244.47 o 
   1   8   3     6214.48     6299.12    347.93 o 
   2   8   3     3818.50     3994.16    267.29 o 
   3   8   3     2626.96     2383.68    186.55 o 
   4   8   3     3431.30     3350.64    199.26 o 
   5   8   3      147.12      163.08     45.81 o 
   6   8   3     1083.67     1075.28    144.78 o 
   7   8   3     1366.38     1491.41    214.38 o 
   8   8   3     1333.05     1131.22    164.54 o 
   9   8   3      184.70      237.12     66.41 o 
  10   8   3      604.08      555.02    159.08 o 
  11   8   3      129.36      195.85     84.17 o 
 -11   9   3      299.45      189.51     75.84 o 
 -10   9   3       54.93      195.37     81.26 o 
  -9   9   3      153.04      175.61     74.78 o 
  -8   9   3     1429.20     1427.00    228.48 o 
  -7   9   3     1866.87     1809.75    264.75 o 
  -6   9   3      135.71      144.16     69.75 o 
  -5   9   3     2383.03     2571.97    166.42 o 
  -4   9   3     5937.51     6309.04    305.27 o 
  -3   9   3        9.65       88.43     44.35 o 
  -2   9   3     1737.14     1711.47    225.60 o 
  -1   9   3      936.52      803.71    155.98 o 
   0   9   3     1098.29      962.03    118.94 o 
   1   9   3     1011.14     1259.81    181.43 o 
   2   9   3     1990.08     2042.56    268.75 o 
   3   9   3        3.31      190.24    101.63 o 
   4   9   3     6400.54     6884.72    459.20 o 
   5   9   3     2498.35     2410.99     98.70 o 
   6   9   3      173.69      158.07     59.07 o 
   7   9   3     1829.00     1899.34    212.20 o 
   8   9   3     1467.56     1372.83    210.88 o 
   9   9   3      136.71      153.38     50.99 o 
  10   9   3       67.01      191.04     70.89 o 
  11   9   3      285.65      270.40     85.88 o 
 -10  10   3      325.49      382.79    112.22 o 
  -9  10   3      275.60      293.19     95.65 o 
  -8  10   3      103.91      154.40     73.00 o 
  -7  10   3      281.57      260.14     74.97 o 
  -6  10   3      952.97     1001.57    159.15 o 
  -5  10   3      375.15      328.56     78.88 o 
  -4  10   3     2173.38     2315.60    215.74 o 
  -3  10   3     9173.99     9799.23    493.14 o 
  -2  10   3     1469.25     1725.68    227.31 o 
  -1  10   3      455.60      497.05    256.36 o 
   0  10   3     1845.60     1691.52    152.21 o 
   1  10   3      651.70      811.81    207.29 o 
   2  10   3     1501.98     1737.88    256.29 o 
   3  10   3     9213.15    10052.19    609.47 o 
   4  10   3     2128.53     2398.61    392.66 o 
   5  10   3      485.95      600.64    139.19 o 
   6  10   3      904.83      793.28    154.25 o 
   7  10   3      253.26      215.34     74.75 o 
   8  10   3      116.83      225.14     66.99 o 
   9  10   3      289.69      375.70    121.18 o 
  10  10   3      386.29      404.51    114.67 o 
  -9  11   3      995.93      838.88    242.16 o 
  -8  11   3      631.09      538.50    141.45 o 
  -7  11   3     1322.57     1407.63    201.44 o 
  -6  11   3      272.34      264.00     76.01 o 
  -5  11   3      156.39      189.03     66.73 o 
  -4  11   3     2331.66     2436.84    309.59 o 
  -3  11   3     1470.16     1655.45    187.73 o 
  -2  11   3       83.54       83.44     63.00 o 
  -1  11   3      958.20     1049.82    236.44 o 
   0  11   3     3725.54     4111.93    630.39 o 
   1  11   3     1027.81     1174.59    244.79 o 
   2  11   3      133.77       39.17     97.49 o 
   3  11   3     1526.69     1646.50    276.62 o 
   4  11   3     2512.44     2307.39    427.77 o 
   5  11   3      139.15      140.64     68.23 o 
   6  11   3      333.55      273.33     79.97 o 
   7  11   3     1332.29     1321.86    178.89 o 
   8  11   3      635.52      475.26    104.30 o 
   9  11   3     1038.98      985.75    222.09 o 
  -9  12   3      931.43      817.06    183.74 o 
  -8  12   3       95.05      195.52     88.60 o 
  -7  12   3      101.06      229.04     75.07 o 
  -6  12   3      151.03      231.30     80.65 o 
  -5  12   3     1397.72     1339.96    251.70 o 
  -4  12   3      938.18      974.29    154.36 o 
  -3  12   3     2163.10     2168.52    314.36 o 
  -2  12   3     4119.44     4601.79    271.91 o 
  -1  12   3       11.31       89.90     67.68 o 
   0  12   3      205.63      232.96    104.63 o 
   1  12   3       11.34       80.99     66.14 o 
   2  12   3     4142.08     4573.75    301.66 o 
   3  12   3     2294.14     2533.51    393.34 o 
   4  12   3      924.14      940.70    271.53 o 
   5  12   3     1308.37     1508.58    269.64 o 
   6  12   3      139.65      185.09     61.09 o 
   7  12   3       83.20       72.83     47.97 o 
   8  12   3      125.61      154.20     61.05 o 
   9  12   3      981.63      785.84    167.30 o 
  -8  13   3       44.68      116.95     71.07 o 
  -7  13   3      655.27      633.13    151.90 o 
  -6  13   3       77.55      115.70     61.55 o 
  -5  13   3      470.05      402.88     97.94 o 
  -4  13   3     1413.31     1457.62    176.91 o 
  -3  13   3     1349.85     1473.22    188.35 o 
  -2  13   3      611.73      630.15    131.29 o 
  -1  13   3      250.74      370.44    110.33 o 
   0  13   3     1692.09     1993.31    314.75 o 
   1  13   3      346.85      392.32    116.08 o 
   2  13   3      576.50      432.91    252.88 o 
   3  13   3     1287.56     1460.25    264.61 o 
   4  13   3     1404.13     1546.12    249.41 o 
   5  13   3      463.31      577.02    113.06 o 
   6  13   3       76.43      133.90     71.52 o 
   7  13   3      681.36      670.39    196.38 o 
   8  13   3       44.33      114.28     57.50 o 
  -7  14   3      150.91      178.94    105.98 o 
  -6  14   3        1.95       76.66     50.77 o 
  -5  14   3     1011.45      843.46    173.48 o 
  -4  14   3     1072.73     1065.24    210.29 o 
  -3  14   3     1159.33     1157.95    227.61 o 
  -2  14   3      522.88      573.97    125.48 o 
  -1  14   3       11.06       98.01     53.31 o 
   0  14   3      341.00      322.42    121.54 o 
   1  14   3        1.19       89.94    102.94 o 
   2  14   3      509.95      520.41    152.87 o 
   3  14   3     1174.09     1227.18    309.15 o 
   4  14   3      937.53      910.45    194.63 o 
   5  14   3      943.81      845.15    184.45 o 
   6  14   3        2.37      113.11     55.75 o 
   7  14   3      151.88      220.34    102.61 o 
  -5  15   3      249.18      219.86     85.38 o 
  -4  15   3      902.60      874.06    156.63 o 
  -3  15   3      262.51      255.85     77.68 o 
  -2  15   3      173.79      224.16     74.19 o 
  -1  15   3      535.38      559.13    110.35 o 
   0  15   3       24.56      226.16    117.70 o 
   1  15   3      495.14      326.68    244.61 o 
   2  15   3      157.18      168.63     88.66 o 
   3  15   3      278.14      212.73    111.79 o 
   4  15   3      891.62      857.27    178.52 o 
   5  15   3      255.92      298.26     91.98 o 
  -3  16   3      565.72      535.32    151.45 o 
  -2  16   3      122.78      151.18     58.28 o 
  -1  16   3      370.60      295.35     93.09 o 
   0  16   3        1.76      118.00     68.74 o 
   1  16   3      314.38      219.90    151.04 o 
   2  16   3      116.99      160.81     71.81 o 
   3  16   3      549.41      536.77    238.98 o 
   0   0   4      219.09      206.65     40.44 o 
   1   0   4    69156.93    70221.91    549.62 o 
   2   0   4     6617.29     6679.96     78.96 o 
   5   0   4    52910.52    51860.99    992.83 o 
   6   0   4     2408.94     2259.00    190.68 o 
   7   0   4     4964.12     5181.04    279.93 o 
   8   0   4      188.34      137.94     58.31 o 
   9   0   4      765.10      692.21    143.31 o 
  10   0   4     1871.57     1657.20    191.33 o 
  11   0   4     7951.34     7963.68    783.00 o 
  12   0   4      111.93      121.28     59.55 o 
  13   0   4       39.13      133.67     94.31 o 
 -13   1   4      124.75      162.28     75.65 o 
 -12   1   4     1621.45     1622.08    333.00 o 
 -11   1   4      125.29      274.98    112.12 o 
 -10   1   4      645.89      387.47    183.79 o 
  -9   1   4      200.10      150.29     52.82 o 
  -8   1   4      794.93      570.75    206.20 o 
  -7   1   4      486.08      205.30    249.50 o 
  -6   1   4      534.75      173.57    299.00 o 
  -5   1   4     6066.54     6118.95    322.65 o 
  -4   1   4    23372.36    23094.41    417.15 o 
  -3   1   4    35803.36    35412.09    317.44 o 
  -2   1   4     9455.98     9427.55    101.59 o 
  -1   1   4    13639.03    13171.80    115.92 o 
   0   1   4   473175.13   387999.16  26463.09 o 
   1   1   4    13516.11    13047.56    152.87 o 
   2   1   4     9284.68     9180.49     96.86 o 
   3   1   4    36002.95    35025.50    513.01 o 
   4   1   4    24265.58    24221.65    386.95 o 
   5   1   4     6191.98     6064.66    224.58 o 
   6   1   4      457.92      505.53     77.18 o 
   7   1   4      515.22      612.69    118.28 o 
   8   1   4      749.66      956.38    140.59 o 
   9   1   4      160.55      164.38     75.82 o 
  10   1   4      690.32      813.86    127.60 o 
  11   1   4      135.99      196.94    102.94 o 
  12   1   4     1680.95     1523.70    259.30 o 
  13   1   4      152.76      184.57    115.55 o 
 -13   2   4       69.99       77.37     89.57 o 
 -12   2   4      375.32      484.42    121.47 o 
 -11   2   4     2751.03     2716.87    312.07 o 
 -10   2   4      509.69      380.44     99.78 o 
  -9   2   4      608.46      604.26    109.83 o 
  -8   2   4     2208.75     1947.72    370.46 o 
  -7   2   4      470.09      509.85    114.52 o 
  -6   2   4      676.49      785.43    134.38 o 
  -5   2   4    35871.66    36540.22    723.04 o 
  -4   2   4     1567.07     1548.63    173.71 o 
  -3   2   4     5117.80     5205.19     96.96 o 
  -2   2   4     8715.78     8606.99    100.44 o 
  -1   2   4    33870.50    34448.56    302.16 o 
   0   2   4     1705.05     1608.73     62.41 o 
   1   2   4    33735.66    34315.62    256.97 o 
   2   2   4     9254.15     9320.70     96.48 o 
   3   2   4     4620.19     4511.65    162.78 o 
   4   2   4     1660.33     1657.15    157.49 o 
   5   2   4    35798.40    34773.20    629.39 o 
   6   2   4      611.89      584.87    110.82 o 
   7   2   4      553.95      590.06    100.55 o 
   8   2   4     2273.27     2497.84    255.16 o 
   9   2   4      649.06      638.51    118.00 o 
  10   2   4      561.50      640.70    120.58 o 
  11   2   4     2750.13     2653.64    308.57 o 
  12   2   4      385.81      425.84    177.61 o 
  13   2   4       76.25      102.95     67.99 o 
 -13   3   4      273.59      234.07     79.72 o 
 -12   3   4      795.08      739.31    185.06 o 
 -11   3   4       22.62       50.00     50.41 o 
 -10   3   4      274.75      300.68     97.25 o 
  -9   3   4      460.86      402.56     90.08 o 
  -8   3   4      869.82     1029.20    139.40 o 
  -7   3   4     3382.07     3634.46    158.85 o 
  -6   3   4      950.98      992.79    138.36 o 
  -5   3   4     3476.19     3638.66    224.40 o 
  -4   3   4    13839.87    13970.89    488.13 o 
  -3   3   4     3579.15     3650.04    159.71 o 
  -1   3   4      736.46      815.83     66.53 o 
   0   3   4     6742.94     6816.16     85.38 o 
   1   3   4      927.03      923.53     60.68 o 
   3   3   4     3722.31     3876.12    167.79 o 
   4   3   4    14230.52    14766.06    346.54 o 
   5   3   4     3574.61     3677.17    188.88 o 
   6   3   4      887.51      776.50    109.35 o 
   7   3   4     3578.20     3109.50    223.51 o 
   8   3   4      831.20      832.46    122.80 o 
   9   3   4      502.84      425.35     99.10 o 
  10   3   4      281.29      355.07     85.34 o 
  11   3   4       16.32       95.30     32.86 o 
  12   3   4      830.47      874.65    210.21 o 
  13   3   4      236.77      279.48    147.98 o 
 -12   4   4      805.20      692.18    171.73 o 
 -11   4   4       20.97       92.10     56.55 o 
 -10   4   4      113.76      238.31     96.29 o 
  -9   4   4     1390.51     1300.75    162.98 o 
  -8   4   4     1645.74     1742.96    202.74 o 
  -7   4   4     2685.36     2875.25    134.89 o 
  -6   4   4     1894.40     2148.90    218.69 o 
  -5   4   4     1472.99     1378.05    216.15 o 
  -4   4   4       81.83       62.81     27.24 o 
  -3   4   4     2103.15     2103.59    132.87 o 
  -2   4   4    21456.97    21982.29    323.59 o 
  -1   4   4    29670.75    30030.47    326.82 o 
   0   4   4     2230.36     2236.89     99.38 o 
   1   4   4    29815.46    30389.00    395.78 o 
   2   4   4    20419.77    20472.40    362.38 o 
   3   4   4     2338.91     2439.79    135.08 o 
   4   4   4      156.76      137.05     38.50 o 
   5   4   4     1534.78     1502.54    184.09 o 
   6   4   4     1966.41     1859.39    181.13 o 
   7   4   4     2777.75     2533.48    162.37 o 
   8   4   4     1693.56     1772.84    244.71 o 
   9   4   4     1563.35     1568.60    185.76 o 
  10   4   4      112.57      176.92     60.00 o 
  11   4   4       14.03       80.96     48.50 o 
  12   4   4      814.46      848.60    199.99 o 
 -12   5   4       47.59       91.53     99.28 o 
 -11   5   4      190.13      315.38     95.34 o 
 -10   5   4      510.01      366.64    103.17 o 
  -9   5   4     1336.06     1548.67    249.89 o 
  -8   5   4      137.65      244.58     65.66 o 
  -7   5   4     3085.53     3381.03    163.10 o 
  -6   5   4     6070.51     6396.61    333.96 o 
  -5   5   4     6177.03      504.52   3008.37 o 
  -4   5   4     4810.39     4793.78    206.17 o 
  -3   5   4    14079.64    14785.04    272.46 o 
  -2   5   4      967.01     1193.41    117.38 o 
  -1   5   4     2979.21     3316.08    417.98 o 
   0   5   4     9117.72     9043.77    288.24 o 
   2   5   4      774.65      325.27    230.13 o 
   3   5   4    13647.23    13990.40    450.92 o 
   4   5   4     4560.27     4529.19    220.43 o 
   5   5   4     6215.81     6741.34    783.86 o 
   6   5   4     6205.47     6017.80    280.75 o 
   7   5   4     3152.61     3025.74    267.22 o 
   8   5   4      220.35      218.69     68.71 o 
   9   5   4     1379.42     1563.03    251.79 o 
  10   5   4      550.11      568.62    136.17 o 
  11   5   4      222.21      240.12     84.05 o 
  12   5   4       46.13       77.02     48.90 o 
 -12   6   4      357.16      234.60     79.11 o 
 -11   6   4      209.34      276.82     96.36 o 
 -10   6   4       92.48      136.81     55.73 o 
  -9   6   4     4226.30     4150.62    507.55 o 
  -8   6   4      386.96      336.05     87.60 o 
  -7   6   4      112.96      126.27     44.89 o 
  -6   6   4     6701.49     6820.34    497.63 o 
  -5   6   4      345.18      428.55     82.01 o 
  -4   6   4     4329.80     4316.77    158.14 o 
  -3   6   4      340.74      361.54     52.43 o 
  -2   6   4    16789.94    16906.84    295.36 o 
  -1   6   4     8735.16     8538.36    365.33 o 
   0   6   4    16314.39    16300.13    331.82 o 
   1   6   4     8340.69     8490.67    306.56 o 
   2   6   4    15614.27    15458.73    376.94 o 
   3   6   4      274.98      357.68     81.82 o 
   4   6   4     4319.14     4164.06    287.35 o 
   5   6   4      322.73      388.79     91.88 o 
   6   6   4     7003.24     7199.36    368.53 o 
   7   6   4      133.35      202.67     78.59 o 
   8   6   4      375.75      331.57     97.25 o 
   9   6   4     4717.62     4712.43    415.13 o 
  10   6   4       96.76      117.05     54.44 o 
  11   6   4      241.10      243.27    100.95 o 
  12   6   4      370.98      514.53    151.13 o 
 -11   7   4     1036.22     1017.11    175.96 o 
 -10   7   4     1171.46     1040.87    198.86 o 
  -9   7   4      518.51      556.34    130.86 o 
  -8   7   4      105.27      254.75     87.08 o 
  -7   7   4     5008.46     5345.11    486.42 o 
  -6   7   4      946.39     1105.64    143.92 o 
  -5   7   4     7243.99     7151.90    249.60 o 
  -4   7   4     2709.47     2607.91    176.57 o 
  -3   7   4     3634.54     3771.52    232.74 o 
  -2   7   4     6898.57     6784.05    266.59 o 
  -1   7   4     4482.13     4541.55    265.83 o 
   0   7   4      282.72      281.53     44.24 o 
   1   7   4     4441.09     4526.70    233.56 o 
   2   7   4     6553.76     6522.10    354.63 o 
   3   7   4     3538.03     3409.40    173.84 o 
   4   7   4     2732.23     2691.04    368.04 o 
   5   7   4     7263.15     7705.62    488.37 o 
   6   7   4      857.46     1021.07    149.09 o 
   7   7   4     5125.54     5486.10    292.77 o 
   8   7   4       87.20      161.37     68.29 o 
   9   7   4      550.26      545.93    111.73 o 
  10   7   4     1238.07     1181.56    168.62 o 
  11   7   4     1090.95      934.58    197.64 o 
 -11   8   4       43.00      127.85     72.86 o 
 -10   8   4      915.45      696.26    194.41 o 
  -9   8   4     1355.26     1508.42    249.28 o 
  -8   8   4      282.19      372.32    101.94 o 
  -7   8   4     1947.51     2090.06    278.93 o 
  -6   8   4     5501.63     6122.58    258.52 o 
  -5   8   4      197.07      156.78     38.60 o 
  -4   8   4     1810.84     1988.57    176.43 o 
  -3   8   4      489.61      558.73    101.65 o 
  -2   8   4     6052.76     6205.70    269.08 o 
  -1   8   4    11037.63    10350.05    443.80 o 
   1   8   4    10526.78     9999.59    366.68 o 
   2   8   4     6158.31     5745.56    330.89 o 
   3   8   4      630.13      653.75    120.91 o 
   4   8   4     2119.51     1878.21    169.20 o 
   5   8   4      197.65      173.33     87.55 o 
   6   8   4     5608.74     6242.15    297.01 o 
   7   8   4     1883.93     1858.36    230.86 o 
   8   8   4      337.04      365.63    105.02 o 
   9   8   4     1484.93     1463.17    241.69 o 
  10   8   4      994.37      838.03    190.19 o 
  11   8   4       46.40       64.55     64.94 o 
 -11   9   4     1014.85      907.10    180.06 o 
 -10   9   4      378.36      483.50    133.76 o 
  -9   9   4      169.74      171.54     75.50 o 
  -8   9   4      690.01      607.70    175.42 o 
  -7   9   4     1923.70     1894.99    229.86 o 
  -6   9   4     1832.69     1789.07    267.33 o 
  -5   9   4     3466.92     3659.00    191.65 o 
  -4   9   4     2930.31     2774.56    291.06 o 
  -3   9   4     1330.96     1362.91    173.60 o 
  -2   9   4     1812.29     1882.42    183.36 o 
  -1   9   4     3933.44     3687.02    131.72 o 
   0   9   4    16362.69    16188.05    573.26 o 
   1   9   4     3821.67     4148.83    675.87 o 
   2   9   4     1881.00     1969.96    270.23 o 
   3   9   4     1486.84     1734.88    402.60 o 
   4   9   4     3040.74     2450.89    184.45 o 
   5   9   4     3588.60     3454.61    135.24 o 
   6   9   4     1640.76     1644.80    184.81 o 
   7   9   4     1862.14     1921.94    247.78 o 
   8   9   4      575.80      591.94    114.61 o 
   9   9   4      156.76      169.59     62.27 o 
  10   9   4      397.00      281.74     97.75 o 
  11   9   4     1042.44      773.02    161.43 o 
 -10  10   4      878.58      643.03    157.46 o 
  -9  10   4       11.95       95.33     52.82 o 
  -8  10   4      216.31      283.95    111.50 o 
  -7  10   4     2383.31     2475.12    295.98 o 
  -6  10   4     2036.93     2024.53    256.90 o 
  -5  10   4     4225.46     4379.90    261.85 o 
  -4  10   4     1441.45     1523.37    166.91 o 
  -3  10   4     1800.22     1736.38    209.50 o 
  -2  10   4     1343.46     1298.16    163.58 o 
  -1  10   4     3901.04     4119.97    565.33 o 
   0  10   4     3382.00     2936.11    155.58 o 
   1  10   4     4010.40     4398.82    678.54 o 
   2  10   4     1447.12     1552.51    371.89 o 
   3  10   4     1984.33     2149.18    314.79 o 
   4  10   4     1432.72     1443.95    280.07 o 
   5  10   4     4325.96     4844.94    517.79 o 
   6  10   4     1948.62     1859.58    254.82 o 
   7  10   4     2324.15     2231.88    250.17 o 
   8  10   4      241.64      353.09     94.88 o 
   9  10   4       22.35       59.45     31.60 o 
  10  10   4      869.30      753.52    179.81 o 
  -9  11   4      105.98      125.14     72.87 o 
  -8  11   4     1796.26     1498.18    302.45 o 
  -7  11   4      216.11      178.95     71.63 o 
  -6  11   4     1202.02     1202.75    164.80 o 
  -5  11   4     1684.77     1772.64    198.80 o 
  -4  11   4      864.28      949.31    136.34 o 
  -3  11   4      645.53      700.68    134.62 o 
  -2  11   4      394.26      337.52     81.10 o 
  -1  11   4     3094.19     3549.69    533.61 o 
   0  11   4    17004.34    17856.23    530.32 o 
   1  11   4     3053.23     3289.66    455.79 o 
   2  11   4      325.34      440.47    163.21 o 
   3  11   4      661.08      697.51    214.03 o 
   4  11   4      769.85      720.49    203.44 o 
   5  11   4     1763.10     1797.05    362.49 o 
   6  11   4     1147.56     1254.65    172.69 o 
   7  11   4      223.18      209.68     64.43 o 
   8  11   4     1666.85     1433.24    271.00 o 
   9  11   4      123.69      134.86     89.44 o 
  -9  12   4       84.41      138.44     59.48 o 
  -8  12   4        9.06       85.17     51.17 o 
  -7  12   4      302.60      304.40    102.58 o 
  -6  12   4     1295.68     1162.45    187.40 o 
  -5  12   4     2546.36     2428.53    303.86 o 
  -4  12   4     2128.36     2208.28    214.45 o 
  -3  12   4     2851.75     2917.96    295.03 o 
  -2  12   4      239.46      288.65     82.90 o 
  -1  12   4     1261.33     1256.93    319.28 o 
   0  12   4        1.49       77.42    144.94 o 
   1  12   4     1181.50     1349.25    415.22 o 
   2  12   4      225.00      226.85    118.03 o 
   3  12   4     2833.08     2789.98    367.87 o 
   4  12   4     2112.11     2300.54    368.67 o 
   5  12   4     2473.19     2714.42    436.89 o 
   6  12   4     1300.70     1265.43    202.12 o 
   7  12   4      300.73      279.79     84.87 o 
   8  12   4       14.67      114.63     52.01 o 
   9  12   4       85.14      144.54     74.26 o 
  -8  13   4     1480.99     1082.26    198.16 o 
  -7  13   4      476.36      442.47    116.22 o 
  -6  13   4      185.57      184.72     75.66 o 
  -5  13   4      496.42      477.21    103.79 o 
  -4  13   4       32.63       74.88     41.32 o 
  -3  13   4      122.10      249.69     75.79 o 
  -2  13   4      224.84      297.82     93.07 o 
  -1  13   4       61.73      134.27     59.55 o 
   0  13   4     4261.45     4085.98    653.55 o 
   1  13   4       60.95      532.30    335.57 o 
   2  13   4      239.82      304.19    131.23 o 
   3  13   4      136.60      125.66     70.28 o 
   4  13   4       36.17       81.38     63.44 o 
   5  13   4      509.30      528.45    147.29 o 
   6  13   4      200.76      265.07    120.13 o 
   7  13   4      467.57      478.52    122.64 o 
   8  13   4     1563.57     1370.77    321.08 o 
  -7  14   4      334.24      148.08     72.90 o 
  -6  14   4      199.21      129.89    111.79 o 
  -5  14   4      229.68      183.43     67.14 o 
  -4  14   4      367.69      508.08    111.71 o 
  -3  14   4     1338.99     1318.73    208.20 o 
  -2  14   4       44.64      107.08     50.00 o 
  -1  14   4      137.59      153.79     54.65 o 
   0  14   4      301.34      344.09    143.53 o 
   1  14   4      135.97      157.32     95.45 o 
   2  14   4       47.73       77.01     83.35 o 
   3  14   4     1239.58     1381.84    240.02 o 
   4  14   4      416.47      489.77    149.94 o 
   5  14   4      218.58      242.27     96.75 o 
   6  14   4      214.13      212.56     87.32 o 
   7  14   4      355.87      411.24    107.17 o 
  -5  15   4      124.81      110.30     56.87 o 
  -4  15   4      269.61      223.92     91.32 o 
  -3  15   4      102.67       98.20     41.01 o 
  -2  15   4      344.68      411.87    109.29 o 
  -1  15   4      259.80      338.79     90.52 o 
   0  15   4       93.86      166.55     96.04 o 
   1  15   4      227.32      233.72    112.27 o 
   2  15   4      300.90      217.07     99.10 o 
   3  15   4      126.77      198.72    108.45 o 
   4  15   4      239.25      247.11     96.54 o 
   5  15   4      124.16      174.14     83.05 o 
  -3  16   4      246.03      379.03    102.92 o 
  -2  16   4      520.64      508.11    108.51 o 
  -1  16   4       64.96       49.67     60.94 o 
   0  16   4       19.66      146.25     67.09 o 
   1  16   4       75.07      153.12     83.16 o 
   2  16   4      533.61      487.57    154.25 o 
   3  16   4      214.35      242.02    123.78 o 
   1   0   5     5160.94     5251.37     67.22 o 
   2   0   5    28635.50    28863.92    276.68 o 
   4   0   5     1121.35      376.73    405.80 o 
   6   0   5     4706.57     3799.29    988.05 o 
   7   0   5     2475.35     2480.10    171.19 o 
   8   0   5     8236.24     8789.54    491.01 o 
   9   0   5     3095.79     3231.80    261.11 o 
  10   0   5      534.06      556.79    140.83 o 
  11   0   5      181.28      290.76    119.92 o 
  12   0   5      245.36      220.10     89.77 o 
  13   0   5      980.42     1038.44    268.91 o 
 -13   1   5      231.04      283.50    118.30 o 
 -12   1   5      232.97      209.49     86.72 o 
 -11   1   5      207.47      219.11     88.45 o 
 -10   1   5     2470.32     2552.14    307.09 o 
  -9   1   5       12.41       79.46     46.35 o 
  -8   1   5      876.83      982.23    192.57 o 
  -7   1   5      396.58      342.21     66.33 o 
  -6   1   5     3196.94     2997.03    262.29 o 
  -5   1   5     1982.55     2039.27    165.68 o 
  -4   1   5     7780.19     7806.78    239.76 o 
  -3   1   5    22801.32    22595.97    257.94 o 
  -2   1   5     3622.32     3619.30    115.18 o 
  -1   1   5      829.34      828.61     45.03 o 
   0   1   5       39.00       31.17      7.35 o 
   1   1   5      825.40      787.78     37.94 o 
   2   1   5     3285.33     3309.24    111.98 o 
   3   1   5    23284.86    23058.52    265.05 o 
   4   1   5     8175.17     8663.29    269.96 o 
   5   1   5     1987.23     1964.47    198.50 o 
   6   1   5     2883.26     2928.48    210.76 o 
   7   1   5      345.01      464.45    100.25 o 
   8   1   5      795.93      935.27    158.83 o 
   9   1   5       16.43      122.75     53.90 o 
  10   1   5     2322.06     2488.27    271.54 o 
  11   1   5      154.99      136.32     72.48 o 
  12   1   5      221.83      218.11     77.67 o 
  13   1   5      225.82      268.49    127.23 o 
 -13   2   5      694.84      589.65    155.42 o 
 -12   2   5      420.82      493.76    124.85 o 
 -11   2   5      175.72      222.43     88.08 o 
 -10   2   5     2162.46     2275.81    289.61 o 
  -9   2   5      696.93      833.11    143.35 o 
  -8   2   5     3027.27     2700.23    173.88 o 
  -7   2   5     1797.49     1782.48    132.33 o 
  -6   2   5     3258.21     3548.24    193.97 o 
  -5   2   5    13697.69    14291.95    411.37 o 
  -4   2   5     5684.01     6050.53    231.34 o 
  -3   2   5      469.72      492.47     47.10 o 
  -2   2   5    21493.29    21701.19    212.02 o 
  -1   2   5    12365.77    12409.46    125.90 o 
   0   2   5     4806.83     4601.30    163.15 o 
   1   2   5    12608.17    12718.24    132.07 o 
   2   2   5    22228.37    22336.21    261.73 o 
   3   2   5      357.84      392.59     58.39 o 
   4   2   5     5480.78     5572.81    190.91 o 
   5   2   5    13658.12    13175.02    343.88 o 
   6   2   5     3111.70     3201.99    207.36 o 
   7   2   5     1622.90     1514.12    149.66 o 
   8   2   5     2945.12     3257.03    334.06 o 
   9   2   5      746.24      881.67    170.53 o 
  10   2   5     2235.57     2247.14    257.39 o 
  11   2   5      148.21      157.95     49.03 o 
  12   2   5      429.87      622.37    175.16 o 
  13   2   5      701.81      542.03    159.73 o 
 -12   3   5      193.80      261.20     87.85 o 
 -11   3   5      170.46      122.03     61.15 o 
 -10   3   5      836.68      953.27    182.13 o 
  -9   3   5     2414.71     2180.33    202.62 o 
  -8   3   5     1566.32     1604.90    186.78 o 
  -7   3   5     5746.21     6099.25    373.72 o 
  -6   3   5      352.10      420.93     77.87 o 
  -5   3   5     1644.15     1737.34    124.99 o 
  -4   3   5    21851.19    21677.63    362.42 o 
  -3   3   5     8642.18     8841.09    239.08 o 
  -1   3   5     3820.18     3817.18    136.70 o 
   0   3   5      152.32      162.48     23.71 o 
   1   3   5     4133.67     4242.41    132.74 o 
   3   3   5     7814.27     8133.76    241.24 o 
   4   3   5    22661.29    22824.55    405.65 o 
   5   3   5     1609.10     1574.75    128.44 o 
   6   3   5      198.22      209.26     45.09 o 
   7   3   5     5843.99     5522.44    229.89 o 
   8   3   5     1693.02     1738.76    199.28 o 
   9   3   5     2230.42     2256.85    302.84 o 
  10   3   5      811.61      862.47    154.23 o 
  11   3   5      167.24      159.97     44.28 o 
  12   3   5      195.13      465.13    166.80 o 
 -12   4   5       68.18      128.47     75.34 o 
 -11   4   5      663.36      805.76    136.25 o 
 -10   4   5     1219.33     1308.76    203.78 o 
  -9   4   5     1830.55     1679.98    268.56 o 
  -8   4   5     1503.66     1584.13    164.83 o 
  -7   4   5     9560.01     9795.04    461.34 o 
  -6   4   5     2097.15     2059.87    178.98 o 
  -5   4   5     9706.20     9796.65    412.72 o 
  -4   4   5     2147.04     2071.74    157.74 o 
  -3   4   5      580.35      351.63    134.68 o 
  -2   4   5    78539.88    78664.41   1419.71 o 
  -1   4   5     3015.02     3125.96    135.91 o 
   0   4   5     7981.81     7992.32    106.48 o 
   1   4   5     2361.11     2443.91    106.73 o 
   2   4   5    79855.74    76923.17   1887.46 o 
   3   4   5      780.63      866.54    104.23 o 
   4   4   5     2115.55     2289.75    233.31 o 
   5   4   5     9887.34     9894.06    351.48 o 
   6   4   5     1923.15     1861.67    163.20 o 
   7   4   5     9366.44     9287.25    396.60 o 
   8   4   5     1683.71     1775.07    225.78 o 
   9   4   5     1866.31     1909.89    287.90 o 
  10   4   5     1335.22     1353.30    215.94 o 
  11   4   5      709.01      686.39    155.75 o 
  12   4   5       68.55      111.29     91.61 o 
 -12   5   5      433.00      271.63    139.71 o 
 -11   5   5       65.38      153.70     67.13 o 
 -10   5   5      576.55      590.61    148.04 o 
  -9   5   5     7397.97     7710.60    707.23 o 
  -8   5   5     1236.72     1396.17    191.73 o 
  -7   5   5     6326.65     6638.90    347.43 o 
  -6   5   5      967.86      963.63    133.49 o 
  -5   5   5      179.19      156.65     31.56 o 
  -4   5   5    18942.76    18518.56    475.07 o 
  -3   5   5    30233.37    29782.46    492.56 o 
  -2   5   5     9285.21     9352.75    278.74 o 
  -1   5   5     4417.27     4278.16    179.81 o 
   0   5   5     2330.89     2370.60    145.07 o 
   1   5   5     4374.33     4108.30    165.20 o 
   2   5   5     9167.78     9343.48    301.36 o 
   3   5   5    29446.07    29946.14    600.94 o 
   4   5   5    19916.10    18820.37    555.42 o 
   5   5   5       87.50       64.04     39.33 o 
   6   5   5     1018.89     1155.95    148.87 o 
   7   5   5     6118.42     6067.72    308.85 o 
   8   5   5     1262.55     1524.51    197.77 o 
   9   5   5     7261.57     7181.97    334.72 o 
  10   5   5      614.73      650.84    142.63 o 
  11   5   5       60.10      175.55     71.10 o 
  12   5   5      384.00      397.80    195.73 o 
 -12   6   5       29.87      111.33     70.65 o 
 -11   6   5       42.27       89.06     82.11 o 
 -10   6   5      447.19      507.93    137.75 o 
  -9   6   5     3756.07     3720.80    465.42 o 
  -8   6   5     1156.04     1155.13    201.35 o 
  -7   6   5     5403.65     5631.04    323.17 o 
  -6   6   5      732.19      656.19    158.23 o 
  -5   6   5      141.10      125.39     27.60 o 
  -4   6   5     2449.57     2426.10    163.28 o 
  -3   6   5     1041.55      993.48     92.89 o 
  -1   6   5     3145.80     3352.78    459.64 o 
   0   6   5      685.92      637.90     99.97 o 
   3   6   5      958.95     1028.70    176.11 o 
   4   6   5     2174.42     2082.78    299.24 o 
   5   6   5      196.20      177.95     45.85 o 
   6   6   5      634.91      733.98    109.78 o 
   7   6   5     5534.14     5346.10    286.03 o 
   8   6   5     1203.70     1173.75    192.48 o 
   9   6   5     3703.87     3589.72    386.14 o 
  10   6   5      379.05      327.46     86.15 o 
  11   6   5       49.43      101.49     62.14 o 
  12   6   5       28.11       72.37     53.14 o 
 -11   7   5       61.25      180.19     76.72 o 
 -10   7   5      224.29      367.98    112.51 o 
  -9   7   5     3131.94     3241.54    345.00 o 
  -8   7   5      439.60      478.68    115.86 o 
  -7   7   5     1886.90     1654.99    181.90 o 
  -6   7   5     1192.38     1107.50    159.62 o 
  -5   7   5     2230.83     2085.78    150.94 o 
  -4   7   5    17057.50    17452.01    427.65 o 
  -3   7   5    18959.32    19169.84    500.02 o 
  -2   7   5     3062.41     2854.80    180.30 o 
  -1   7   5     1051.43     1058.11    146.46 o 
   0   7   5      884.09      864.03    126.56 o 
   1   7   5     1024.11      275.32    424.35 o 
   2   7   5     3162.26     2786.15    219.95 o 
   3   7   5    18948.32    18669.02    565.00 o 
   4   7   5    17355.93    18332.60    647.73 o 
   5   7   5     2041.95     2137.17    262.82 o 
   6   7   5     1232.10     1417.66    179.13 o 
   7   7   5     1783.57     1859.62    218.55 o 
   8   7   5      405.94      369.28     94.84 o 
   9   7   5     3234.37     3293.60    404.65 o 
  10   7   5      231.38      223.26     75.45 o 
  11   7   5       54.61      138.87     79.64 o 
 -11   8   5      286.61      247.36    105.03 o 
 -10   8   5       42.44       92.26     61.35 o 
  -9   8   5     2053.76     2113.95    355.54 o 
  -8   8   5       46.73       92.40     67.17 o 
  -7   8   5      221.77      101.47     45.11 o 
  -6   8   5      465.15      496.04     94.85 o 
  -5   8   5      370.44      399.54     77.95 o 
  -4   8   5     2411.03     2573.58    256.89 o 
  -3   8   5      652.88      752.60    114.38 o 
  -2   8   5    11955.73    12427.36    339.20 o 
  -1   8   5    11222.97    11063.92    355.26 o 
   0   8   5      482.28      437.76     72.78 o 
   1   8   5    11144.51     9915.21    625.88 o 
   2   8   5    11534.05    11869.47    450.45 o 
   3   8   5      709.37      859.45    150.47 o 
   4   8   5     2193.11     2347.43    144.67 o 
   5   8   5      468.94      472.18    134.09 o 
   6   8   5      469.04      523.25     93.43 o 
   7   8   5      214.06      267.57     87.26 o 
   8   8   5       34.31       71.63     51.78 o 
   9   8   5     1953.28     1877.54    249.50 o 
  10   8   5       35.06       47.72     66.19 o 
  11   8   5      331.40      300.86    111.58 o 
 -11   9   5      265.00      223.11     92.64 o 
 -10   9   5      737.45      846.25    164.30 o 
  -9   9   5       15.60      163.83     79.32 o 
  -8   9   5      223.48      169.46     85.59 o 
  -7   9   5      390.13      461.70    109.35 o 
  -6   9   5      914.35      899.60    159.95 o 
  -5   9   5      613.83      675.39    112.86 o 
  -4   9   5     7063.53     7378.08    314.48 o 
  -3   9   5      393.22      433.15     91.72 o 
  -2   9   5      220.06      169.23     57.18 o 
  -1   9   5      326.92      257.72     56.46 o 
   0   9   5     1884.82      581.77    604.70 o 
   1   9   5      390.28      434.16    121.80 o 
   2   9   5      179.20      150.73     51.08 o 
   3   9   5      463.44      310.20    102.06 o 
   4   9   5     7551.98     8041.85    342.59 o 
   5   9   5      594.41      600.92    116.83 o 
   6   9   5      965.49     1014.07    151.40 o 
   7   9   5      387.66      397.48     95.28 o 
   8   9   5      184.92      225.47     70.90 o 
   9   9   5        5.53       63.86     41.37 o 
  10   9   5      765.78      750.75    148.38 o 
  11   9   5      264.14      284.72     88.67 o 
 -10  10   5      124.28      120.88     85.28 o 
  -9  10   5      249.83      213.95     84.07 o 
  -8  10   5       85.99      140.54     63.23 o 
  -7  10   5     1421.91     1417.12    197.15 o 
  -6  10   5     2091.65     2210.18    216.68 o 
  -5  10   5     3418.21     3557.04    295.31 o 
  -4  10   5       17.06       56.98     45.32 o 
  -3  10   5     1728.01     1840.74    195.65 o 
  -2  10   5     3527.14     3521.53    420.41 o 
  -1  10   5     3217.99     3415.23    338.21 o 
   0  10   5      735.46      688.12    140.64 o 
   1  10   5     3101.56     3672.15    679.85 o 
   2  10   5     3574.98     4015.91    460.08 o 
   3  10   5     1804.65     1935.61    447.85 o 
   4  10   5        7.97      139.32    101.64 o 
   5  10   5     3443.10     3598.46    428.17 o 
   6  10   5     1845.90     1898.70    208.44 o 
   7  10   5     1307.58     1388.52    202.44 o 
   8  10   5      111.41      132.44     53.56 o 
   9  10   5      199.94      197.08     67.84 o 
  10  10   5       95.52      117.71     70.31 o 
  -9  11   5      338.73      228.65     95.38 o 
  -8  11   5       96.80      110.32     62.12 o 
  -7  11   5     1274.43     1122.52    182.73 o 
  -6  11   5     1334.06     1412.49    197.03 o 
  -5  11   5      209.44      252.58     66.48 o 
  -4  11   5     8812.77     8965.26    369.35 o 
  -3  11   5     1267.23     1235.36    169.36 o 
  -2  11   5      662.18      677.92    127.06 o 
  -1  11   5      419.21      589.33    129.73 o 
   0  11   5     5721.66     5905.38   1363.62 o 
   1  11   5      549.63      438.73    194.12 o 
   2  11   5      664.78      718.56    204.89 o 
   3  11   5     1247.08     1390.17    236.75 o 
   4  11   5     9014.65     9613.56   2650.29 o 
   5  11   5      270.66      298.32    121.69 o 
   6  11   5     1353.89     1488.69    208.44 o 
   7  11   5     1100.53     1041.70    189.43 o 
   8  11   5      109.47      101.04     46.80 o 
   9  11   5      310.65      232.02     84.26 o 
  -9  12   5      161.05      227.46     91.09 o 
  -8  12   5       24.89      133.53     70.05 o 
  -7  12   5     1027.08      856.41    187.97 o 
  -6  12   5      418.19      334.21    104.31 o 
  -5  12   5     4523.67     4810.58    347.48 o 
  -4  12   5      137.49      157.00     54.59 o 
  -3  12   5      315.04      424.16     97.42 o 
  -2  12   5     3065.27     3402.00    276.60 o 
  -1  12   5     1099.30     1184.08    174.99 o 
   0  12   5      642.41      618.06    148.37 o 
   1  12   5     1212.39     1203.45    509.23 o 
   2  12   5     2957.37     3091.65    453.15 o 
   3  12   5      394.05      513.23    151.80 o 
   4  12   5      152.53       88.79     79.07 o 
   5  12   5     4496.12     4327.38    834.10 o 
   6  12   5      295.85      353.30    114.18 o 
   7  12   5     1092.62     1045.67    176.48 o 
   8  12   5       28.29      183.66     78.02 o 
   9  12   5      211.17      269.16     93.20 o 
  -8  13   5      355.07      188.95     87.94 o 
  -7  13   5      714.10      566.81    163.49 o 
  -6  13   5      864.99      851.03    168.07 o 
  -5  13   5      268.73      254.50     92.59 o 
  -4  13   5     2990.73     3445.11    314.03 o 
  -3  13   5      708.26      872.42    127.43 o 
  -2  13   5      540.52      647.76    116.35 o 
  -1  13   5      790.08     1047.35    166.93 o 
   0  13   5     1679.57     1766.04    248.27 o 
   1  13   5      755.14      928.37    200.21 o 
   2  13   5      517.88      590.02    170.24 o 
   3  13   5      691.63      683.05    180.21 o 
   4  13   5     3056.10     2798.47    556.27 o 
   5  13   5      240.95      303.28    145.70 o 
   6  13   5      834.52      926.73    159.78 o 
   7  13   5      761.32      661.06    137.14 o 
   8  13   5      396.88      533.34    114.53 o 
  -6  14   5      280.11      212.43     93.90 o 
  -5  14   5     1203.25      972.65    213.24 o 
  -4  14   5       29.71       98.75     42.57 o 
  -3  14   5      366.24      398.56     93.60 o 
  -2  14   5     1230.63     1187.94    178.74 o 
  -1  14   5      353.14      418.24    100.93 o 
   0  14   5      256.61      342.82    159.70 o 
   1  14   5      335.79      349.14    133.18 o 
   2  14   5     1113.52     1194.61    299.50 o 
   3  14   5      322.10      326.82    136.89 o 
   4  14   5       41.82      106.57     83.91 o 
   5  14   5     1246.24     1160.42    207.81 o 
   6  14   5      350.17      407.36    103.36 o 
  -5  15   5        9.33       57.70     78.68 o 
  -4  15   5      637.69      659.72    129.41 o 
  -3  15   5      357.58      292.09     94.57 o 
  -2  15   5      224.99      244.35     76.20 o 
  -1  15   5      997.47      876.61    184.46 o 
   0  15   5        8.39      206.33    110.92 o 
   1  15   5      950.19     1048.39    190.09 o 
   2  15   5      206.64      302.92    118.33 o 
   3  15   5      336.55      354.14    139.75 o 
   4  15   5      587.77      594.50    201.95 o 
   5  15   5       13.73      166.53     73.36 o 
  -3  16   5      221.18      165.39    113.16 o 
  -2  16   5      120.68      330.63    129.57 o 
  -1  16   5      237.82      236.63     78.74 o 
   0  16   5       15.05      119.48     60.58 o 
   1  16   5      251.41      259.65    113.43 o 
   2  16   5      104.42      150.25     99.41 o 
   3  16   5      213.84      262.00    128.89 o 
   0   0   6       77.89      111.92     30.44 o 
   1   0   6     3721.24     3742.41    109.85 o 
   2   0   6       64.71       97.30     23.39 o 
   3   0   6     6813.39     6938.16     91.87 o 
   4   0   6      789.98      557.99    120.55 o 
   5   0   6     3501.06     3558.46    220.67 o 
   7   0   6     1127.61      351.77    323.71 o 
   8   0   6     1152.72     1091.94    180.18 o 
   9   0   6     3960.24      585.42   2040.26 o 
  10   0   6     1341.03      419.22    504.38 o 
  11   0   6     2659.40     2497.07    507.75 o 
  12   0   6        2.73       62.67     49.32 o 
  13   0   6      852.41      782.27    203.71 o 
 -13   1   6      137.36       76.29     65.28 o 
 -12   1   6      139.04      135.04     73.85 o 
 -11   1   6      570.54      593.62    145.16 o 
 -10   1   6       35.29      131.58     71.40 o 
  -9   1   6      699.44      671.11    124.20 o 
  -8   1   6     5611.83     5307.40    312.71 o 
  -7   1   6     3623.01     3474.52    103.73 o 
  -6   1   6     4383.08     4313.54    245.16 o 
  -5   1   6    13314.28    13520.94    356.11 o 
  -4   1   6    14848.80    14851.11    282.37 o 
  -3   1   6    16298.97    16528.85    213.94 o 
  -2   1   6     1200.14     1203.81     65.76 o 
  -1   1   6     4126.10     4178.28    124.74 o 
   0   1   6      289.55      299.54     30.23 o 
   1   1   6     4001.31     4224.96    130.94 o 
   2   1   6     1142.75     1108.80     62.33 o 
   3   1   6    17509.87    17507.77    210.06 o 
   4   1   6    13296.44    13106.40    385.67 o 
   5   1   6    13228.66    13176.67    396.71 o 
   6   1   6     4621.39     4773.71    254.76 o 
   7   1   6     3564.34     3802.66    217.33 o 
   8   1   6     5579.55     5947.56    332.18 o 
   9   1   6      906.25      990.00    170.57 o 
  10   1   6       41.30      131.51     53.00 o 
  11   1   6      582.37      604.47    132.13 o 
  12   1   6      140.99      196.55     88.63 o 
  13   1   6      137.47       87.07     77.47 o 
 -13   2   6      437.02      438.90    128.14 o 
 -12   2   6      844.81      766.53    184.56 o 
 -11   2   6      507.53      449.79    147.99 o 
 -10   2   6      991.71     1084.38    174.66 o 
  -9   2   6     2958.03     3240.89    331.19 o 
  -8   2   6      793.77      679.64    116.92 o 
  -7   2   6      227.40      249.98     54.40 o 
  -6   2   6     3506.94     3553.79    183.84 o 
  -5   2   6    20273.87    20372.45    471.28 o 
  -4   2   6     7907.38     8047.15    283.77 o 
  -3   2   6    10765.21    10893.99    210.91 o 
  -2   2   6    12678.46    12759.48    136.29 o 
  -1   2   6     6117.18     6071.12     71.39 o 
   0   2   6      658.80      701.36     40.33 o 
   1   2   6     6575.68     6493.93     88.98 o 
   2   2   6    11794.00    11835.64    166.16 o 
   3   2   6    11102.06    10909.45    210.72 o 
   4   2   6     8245.95     8148.20    271.95 o 
   5   2   6    20155.22    20493.99    584.71 o 
   6   2   6     3608.34     3686.16    199.23 o 
   7   2   6      331.14      389.49     88.84 o 
   8   2   6      767.03      762.67    120.31 o 
   9   2   6     2991.24     3205.92    396.06 o 
  10   2   6      983.21      936.82    155.41 o 
  11   2   6      488.49      574.43    147.45 o 
  12   2   6      857.10      794.05    181.61 o 
  13   2   6      403.88      339.92    163.11 o 
 -12   3   6       49.75      117.23     70.49 o 
 -11   3   6      798.07      773.51    169.38 o 
 -10   3   6       54.14      228.32     98.93 o 
  -9   3   6      391.27      258.83     88.38 o 
  -8   3   6     5618.98     5674.83    344.33 o 
  -7   3   6     2209.91     2180.60    110.72 o 
  -6   3   6    13089.32    13475.61    430.16 o 
  -5   3   6     8565.32     8773.07    356.64 o 
  -4   3   6     2543.31     2749.05    155.57 o 
  -3   3   6     1793.77     1697.18    150.75 o 
  -2   3   6     2727.79     2804.81    128.80 o 
  -1   3   6    12678.06    12938.56    168.81 o 
   0   3   6      197.47      233.76     29.54 o 
   1   3   6    13455.39    13577.15    131.85 o 
   2   3   6     2867.49     2933.25    107.47 o 
   3   3   6     1807.17     1817.27    161.86 o 
   4   3   6     2348.16     2367.79    154.66 o 
   5   3   6     8388.46     8395.09    331.05 o 
   6   3   6    13532.18    14208.84    388.57 o 
   7   3   6     2168.91     2241.00    257.30 o 
   8   3   6     5639.02     5814.13    507.31 o 
   9   3   6      529.09      667.45    123.72 o 
  10   3   6       14.79      126.64     58.24 o 
  11   3   6      801.63      727.60    147.43 o 
  12   3   6       29.11      122.00    136.88 o 
 -12   4   6      334.89      450.14    174.41 o 
 -11   4   6      705.71      798.91    125.59 o 
 -10   4   6      621.56      570.26    152.66 o 
  -9   4   6     1044.69     1158.09    232.56 o 
  -8   4   6     1831.79     1984.25    147.21 o 
  -7   4   6       79.11      139.94     47.15 o 
  -6   4   6     1365.34     1399.32    146.20 o 
  -5   4   6    14111.06    14192.53    379.63 o 
  -4   4   6     1006.14     1040.67     97.66 o 
  -3   4   6     7669.07     7363.95    235.27 o 
  -2   4   6     6051.37     5978.08    177.09 o 
  -1   4   6     2109.72     2073.88    117.50 o 
   0   4   6    30060.15    30972.20    360.35 o 
   1   4   6     2177.00     2166.03     81.34 o 
   2   4   6     5446.78     5312.04    208.87 o 
   3   4   6     7878.39     7947.65    249.66 o 
   4   4   6     1161.69     1308.68    134.05 o 
   5   4   6    14369.13    13920.15    415.53 o 
   6   4   6     1476.55     1444.52    134.95 o 
   7   4   6       69.11       96.01     38.63 o 
   8   4   6     1973.18     1977.54    193.72 o 
   9   4   6     1080.65     1007.05    158.19 o 
  10   4   6      639.57      516.74    113.15 o 
  11   4   6      687.07      559.51    108.17 o 
  12   4   6      337.48      238.10    115.63 o 
 -12   5   6      398.38      447.10    137.90 o 
 -11   5   6      206.65      176.15     73.27 o 
 -10   5   6      126.80      293.40     97.24 o 
  -9   5   6      115.52      203.31     74.94 o 
  -8   5   6     3572.07     3500.08    177.85 o 
  -7   5   6     1683.67     1927.26    166.20 o 
  -6   5   6     1280.85     1267.18    129.16 o 
  -5   5   6      816.94      954.96    154.47 o 
  -4   5   6     1560.27      463.20    464.85 o 
  -3   5   6    10895.49    10636.34    301.39 o 
  -2   5   6     2196.58     2324.76    175.27 o 
  -1   5   6     5883.84     6127.12    226.04 o 
   0   5   6    48906.86    48262.91   1135.79 o 
   1   5   6     6015.61     6186.75    227.49 o 
   2   5   6     2290.40     2280.68    119.07 o 
   3   5   6    10960.49    10282.36    307.09 o 
   4   5   6     1554.37     1671.24    197.61 o 
   5   5   6      771.13      764.25    140.75 o 
   6   5   6     1302.40     1259.30    129.54 o 
   7   5   6     1452.24     1449.38    151.42 o 
   8   5   6     3484.80     3184.34    378.97 o 
   9   5   6      161.23      165.55     62.35 o 
  10   5   6      129.78      199.30     57.55 o 
  11   5   6      203.95      264.07     84.26 o 
  12   5   6      332.98      315.48    154.35 o 
 -12   6   6      585.57      639.65    159.63 o 
 -11   6   6     1513.06     1379.79    260.30 o 
 -10   6   6      240.48      270.57     90.45 o 
  -9   6   6      415.69      304.40    105.91 o 
  -8   6   6     3412.72     3735.43    405.97 o 
  -7   6   6     1148.00     1307.94    167.47 o 
  -6   6   6      320.62      417.97    103.13 o 
  -5   6   6    16025.99    16126.78    600.73 o 
  -4   6   6     1347.85     1432.62    137.31 o 
  -3   6   6     5695.77     5781.21    234.77 o 
  -2   6   6     1660.40     1666.91    125.69 o 
  -1   6   6    19173.71    18951.80    365.87 o 
   0   6   6     3223.02     3276.19    148.55 o 
   1   6   6    18449.09    18705.53    430.36 o 
   2   6   6     1820.45     1535.38    189.08 o 
   3   6   6     5763.60     6020.70    287.88 o 
   4   6   6     1439.99     1295.96    127.37 o 
   5   6   6    15340.69    15005.43    846.35 o 
   6   6   6      336.18      337.81     74.89 o 
   7   6   6     1215.92     1379.99    189.23 o 
   8   6   6     3558.67     3612.67    471.55 o 
   9   6   6      422.59      658.48    130.43 o 
  10   6   6      303.05      371.38     93.69 o 
  11   6   6     1454.42     1451.96    261.02 o 
  12   6   6      630.27      521.89    159.84 o 
 -11   7   6      876.76      785.37    153.91 o 
 -10   7   6      100.43      183.92     77.87 o 
  -9   7   6      280.45      313.74    106.19 o 
  -8   7   6     1223.68     1279.22    196.75 o 
  -7   7   6     5065.58     5354.33    213.91 o 
  -6   7   6     2105.70     2333.35    386.97 o 
  -5   7   6     2814.26     2748.26    197.55 o 
  -4   7   6      771.98      839.91     93.84 o 
  -2   7   6     2306.07     2258.91    215.55 o 
  -1   7   6     2757.08     2628.12    196.45 o 
   0   7   6    64707.48    63021.74   2277.38 o 
   1   7   6     3121.30     1810.96    921.87 o 
   2   7   6     2406.67      209.60   1129.13 o 
   4   7   6      695.44      724.49    133.08 o 
   5   7   6     2590.76     2590.20    259.52 o 
   6   7   6     1973.76     2004.53    288.85 o 
   7   7   6     4822.25     4668.81    401.21 o 
   8   7   6     1262.25     1270.80    175.61 o 
   9   7   6      298.58      300.41     85.15 o 
  10   7   6       67.05      129.84     56.38 o 
  11   7   6      827.06      685.04    169.22 o 
 -11   8   6      499.51      579.36    134.23 o 
 -10   8   6      593.71      530.85    160.10 o 
  -9   8   6     1304.84     1209.96    237.74 o 
  -8   8   6     1762.69     1788.94    372.11 o 
  -7   8   6     1202.70     1019.76    174.43 o 
  -6   8   6     2736.87     2908.51    214.30 o 
  -5   8   6     4941.48     4896.43    229.13 o 
  -4   8   6      232.10      265.71     73.46 o 
  -3   8   6     1832.95     1941.87    191.85 o 
  -2   8   6     3526.53     3549.02    170.56 o 
   0   8   6     1631.76     1346.00    179.69 o 
   2   8   6     3697.62     3718.25    243.38 o 
   3   8   6     1905.63     1844.60    143.72 o 
   4   8   6      225.85      264.88     74.47 o 
   5   8   6     4879.19     5260.18    425.59 o 
   6   8   6     2386.86     2510.10    451.28 o 
   7   8   6     1252.14     1301.65    216.13 o 
   8   8   6     1713.84     1690.17    221.04 o 
   9   8   6     1358.08     1217.98    171.10 o 
  10   8   6      561.57      489.05    111.05 o 
  11   8   6      456.97      532.35    150.98 o 
 -10   9   6      637.92      784.60    146.62 o 
  -9   9   6       11.93       78.07     74.51 o 
  -8   9   6     1053.49     1000.69    170.08 o 
  -7   9   6     3082.78     2954.96    336.96 o 
  -6   9   6     2339.87     2621.88    238.95 o 
  -5   9   6      861.41      813.52    129.00 o 
  -4   9   6      509.36      575.26    119.85 o 
  -3   9   6     2583.55     2552.89    162.74 o 
  -2   9   6      125.22      141.02     55.23 o 
  -1   9   6      863.46      982.53    152.64 o 
   0   9   6     8758.81     7858.12    535.15 o 
   1   9   6      983.66     1015.72    260.28 o 
   2   9   6      160.30      186.46     57.81 o 
   3   9   6     2545.24     2380.88     98.05 o 
   4   9   6      482.64      494.84    122.97 o 
   5   9   6      918.33      919.95    164.17 o 
   6   9   6     2407.76     2571.02    317.87 o 
   7   9   6     2986.70     3106.57    337.15 o 
   8   9   6     1074.15     1177.40    192.03 o 
   9   9   6       18.19      110.82     47.87 o 
  10   9   6      602.03      546.86    132.50 o 
 -10  10   6      196.49      150.83     87.40 o 
  -9  10   6     1096.07     1021.55    205.33 o 
  -8  10   6       42.94       86.92     48.28 o 
  -7  10   6       26.80      134.70     61.80 o 
  -6  10   6     1069.04     1020.63    157.43 o 
  -5  10   6     1561.99     1536.65    194.56 o 
  -4  10   6       22.76      128.77     47.06 o 
  -3  10   6      499.19      565.69    112.33 o 
  -2  10   6     2071.82     2098.27    185.39 o 
  -1  10   6     4853.62     5059.71    380.89 o 
   0  10   6      558.28      498.83    199.78 o 
   1  10   6     4802.95     4562.92    600.20 o 
   2  10   6     1904.06     1590.28    174.83 o 
   3  10   6      571.71      516.22    144.56 o 
   4  10   6       25.96       47.55     35.16 o 
   5  10   6     1555.58     1566.92    248.90 o 
   6  10   6      980.06     1058.11    163.14 o 
   7  10   6       30.50      138.47     53.71 o 
   8  10   6       63.97      107.60     47.66 o 
   9  10   6     1116.31     1112.88    153.66 o 
  10  10   6      205.13      274.62    107.11 o 
  -9  11   6      159.75      142.03     71.52 o 
  -8  11   6      718.06      632.13    153.00 o 
  -7  11   6       93.98      141.81     57.73 o 
  -6  11   6     1126.76      958.42    160.44 o 
  -5  11   6      724.23      772.58    116.64 o 
  -4  11   6     1937.00     1924.22    204.29 o 
  -3  11   6     1145.81     1118.28    174.13 o 
  -2  11   6      282.14      240.49     77.18 o 
  -1  11   6     2268.86     2273.53    265.33 o 
   0  11   6      125.14      206.07    127.82 o 
   1  11   6     2090.64     2000.81    631.54 o 
   2  11   6      250.01      132.94    128.99 o 
   3  11   6     1292.22     1126.92    297.12 o 
   4  11   6     1729.85     1609.88    300.85 o 
   5  11   6      711.87      793.74    180.20 o 
   6  11   6     1167.47     1312.14    220.90 o 
   7  11   6       72.72      125.35     46.26 o 
   8  11   6      614.31      744.41    145.03 o 
   9  11   6      183.57      213.97     80.34 o 
  -8  12   6      270.47      280.35     97.30 o 
  -7  12   6       50.22      128.53     61.42 o 
  -6  12   6      131.69      170.27     60.99 o 
  -5  12   6      355.19      384.56     88.56 o 
  -4  12   6      206.55      382.25     90.66 o 
  -3  12   6       78.79      167.37     64.58 o 
  -2  12   6      730.10      861.56    174.66 o 
  -1  12   6     2762.77     3035.37    346.70 o 
   0  12   6      245.40      436.83    132.80 o 
   1  12   6     2561.42     2563.15    778.22 o 
   2  12   6      687.65      460.84    279.43 o 
   3  12   6      117.83      189.17     95.98 o 
   4  12   6      179.24      247.08    115.89 o 
   5  12   6      348.28      203.88     88.32 o 
   6  12   6      137.94      158.43     76.34 o 
   7  12   6       40.41      165.48     60.88 o 
   8  12   6      271.38      221.54     74.76 o 
  -8  13   6       52.09      118.44     95.45 o 
  -7  13   6      199.00      174.46     74.80 o 
  -6  13   6      157.80      144.76     97.28 o 
  -5  13   6       19.91      124.71     47.83 o 
  -4  13   6      235.45      208.08     65.82 o 
  -3  13   6     1397.07     1466.88    185.87 o 
  -2  13   6      380.40      438.75     90.50 o 
  -1  13   6     2609.16     2718.36    461.24 o 
   0  13   6      213.43      246.10    102.24 o 
   1  13   6     2553.80     3101.11    577.13 o 
   2  13   6      372.55      391.49    249.39 o 
   3  13   6     1351.92     1358.88    271.18 o 
   4  13   6      255.98      207.04     99.78 o 
   5  13   6       21.19       89.99     69.06 o 
   6  13   6      154.83      154.68     96.37 o 
   7  13   6      197.15      175.39     77.48 o 
   8  13   6       53.51      108.53     57.66 o 
  -6  14   6      200.94      102.28    123.61 o 
  -5  14   6      503.56      486.84    136.67 o 
  -4  14   6      413.59      389.20     94.33 o 
  -3  14   6      130.13      130.11     53.48 o 
  -2  14   6      772.32      867.76    153.98 o 
  -1  14   6      697.92      729.33    193.93 o 
   0  14   6        0.46      140.17     91.47 o 
   1  14   6      596.27      546.42    145.89 o 
   2  14   6      697.29      861.89    240.68 o 
   3  14   6      156.18      228.32    129.21 o 
   4  14   6      370.96      500.14    158.70 o 
   5  14   6      495.26      415.26    133.54 o 
   6  14   6      154.04      209.53     91.95 o 
  -5  15   6      116.83      161.04    156.25 o 
  -4  15   6       78.81      198.71    105.21 o 
  -3  15   6      118.74      109.19    101.37 o 
  -2  15   6      121.80      164.45     68.40 o 
  -1  15   6      328.94      305.43     99.25 o 
   0  15   6     2689.69     3082.29    745.27 o 
   1  15   6      266.57      271.93     87.53 o 
   2  15   6      109.75      101.18     88.79 o 
   3  15   6       85.23      112.81     64.71 o 
   4  15   6       68.53       65.80    100.76 o 
   5  15   6      109.46      136.31     60.91 o 
  -3  16   6       77.00      194.85     89.47 o 
  -2  16   6      171.79      229.80    112.30 o 
  -1  16   6      900.73     1002.35    237.91 o 
   0  16   6        2.47       71.35     67.13 o 
   1  16   6      874.98      699.78    244.69 o 
   2  16   6      170.01      227.37     85.08 o 
   3  16   6       78.12      163.90     75.50 o 
   1   0   7    20593.54    21206.97    178.62 o 
   2   0   7       34.13       48.36     19.79 o 
   3   0   7     3039.31     3261.08    125.66 o 
   4   0   7    15448.68    14859.01    476.53 o 
   5   0   7    15805.58    14854.16    626.68 o 
   6   0   7     8544.31     8310.28    279.04 o 
   7   0   7    18215.69    15845.94   2249.59 o 
   8   0   7       83.86      130.90     40.06 o 
   9   0   7     1325.94     1484.14    207.87 o 
  10   0   7        3.03      158.56     64.82 o 
  11   0   7      307.45      330.10    109.00 o 
  12   0   7       33.15      112.55     66.05 o 
  13   0   7       61.49      101.12     78.00 o 
 -13   1   7        1.55      111.88     60.64 o 
 -12   1   7      404.08      443.75    124.46 o 
 -11   1   7       85.42      125.75     72.73 o 
 -10   1   7      555.70      657.28    145.05 o 
  -9   1   7     1578.94     1509.53    204.03 o 
  -8   1   7     4906.38     4665.36    218.87 o 
  -7   1   7     3016.10     2998.83     97.07 o 
  -6   1   7    10804.46    10904.36    295.93 o 
  -5   1   7    16103.22    15708.88    362.37 o 
  -4   1   7    32332.96    31691.12    555.18 o 
  -3   1   7    18490.31    18380.55    239.96 o 
  -2   1   7     3561.57     3631.50    111.92 o 
  -1   1   7     1182.39     1193.49     67.49 o 
   0   1   7     2123.05      822.05    720.54 o 
   1   1   7     1392.03     1410.04     63.39 o 
   2   1   7     3654.16     3687.46    113.56 o 
   3   1   7    19807.05    19805.96    233.93 o 
   4   1   7    31808.27    31216.41    561.45 o 
   5   1   7    16005.18    15798.16    380.74 o 
   6   1   7    10538.64    10060.05    304.83 o 
   7   1   7     2811.64     2831.07    278.52 o 
   8   1   7     4722.98     4760.35    430.30 o 
   9   1   7     1445.74     1480.75    184.93 o 
  10   1   7      652.25      616.15    135.27 o 
  11   1   7       63.53       96.40     87.05 o 
  12   1   7      427.75      355.43    117.83 o 
  13   1   7        2.34       81.71     61.17 o 
 -12   2   7      331.02      231.47     75.18 o 
 -11   2   7      562.52      616.39    157.70 o 
 -10   2   7      867.03     1008.82    157.01 o 
  -9   2   7     3293.03     3514.69    412.45 o 
  -8   2   7     7064.48     7032.00    270.45 o 
  -7   2   7     6428.56     6486.76    282.38 o 
  -6   2   7     4496.83     4604.68    209.76 o 
  -5   2   7    11725.23    11366.90    410.06 o 
  -4   2   7    14795.53    14777.66    308.02 o 
  -3   2   7     4951.65     4840.12    190.26 o 
  -2   2   7    32694.02    32662.46    343.65 o 
  -1   2   7     5741.48     5786.33    141.05 o 
   0   2   7       48.46       56.98     11.27 o 
   1   2   7     5715.75     5786.27     75.40 o 
   2   2   7    32606.99    32552.88    286.42 o 
   3   2   7     5103.26     4928.73    187.88 o 
   4   2   7    15440.47    14999.50    291.84 o 
   5   2   7    12041.70    11871.34    400.48 o 
   6   2   7     4219.68     4158.34    239.59 o 
   7   2   7     6187.98     6036.84    328.63 o 
   8   2   7     6785.71     6890.72    357.96 o 
   9   2   7     3411.51     3486.35    382.99 o 
  10   2   7      754.00      832.08    153.01 o 
  11   2   7      614.68      616.15    149.91 o 
  12   2   7      278.70      423.98    124.66 o 
 -12   3   7       75.84      106.33     70.26 o 
 -11   3   7     1803.72     1602.42    260.71 o 
 -10   3   7      843.57      854.35    159.89 o 
  -9   3   7     3502.51     3609.21    455.09 o 
  -8   3   7     1369.18     1207.81    122.45 o 
  -7   3   7     1602.11     1702.36    257.72 o 
  -6   3   7      933.15     1054.95    201.97 o 
  -5   3   7     1984.25     2199.94    183.13 o 
  -4   3   7    16137.58    15937.31    313.38 o 
  -3   3   7    15878.57    15514.69    270.52 o 
  -2   3   7      775.52      819.34     74.28 o 
  -1   3   7     4839.24     4453.87    220.23 o 
   0   3   7     6559.03     6701.53    101.68 o 
   1   3   7     4182.32     4083.50    141.20 o 
   2   3   7      811.90      797.84     62.68 o 
   3   3   7    15735.35    15615.40    240.16 o 
   4   3   7    16223.27    16405.47    348.78 o 
   5   3   7     1988.24     2037.94    215.32 o 
   6   3   7     1045.43     1014.98    147.53 o 
   7   3   7     1506.59     1448.06    167.45 o 
   8   3   7     1243.20     1256.01    166.10 o 
   9   3   7     3307.02     3329.19    268.11 o 
  10   3   7      904.95      845.00    160.44 o 
  11   3   7     1795.98     1391.65    302.56 o 
  12   3   7      103.91      171.36     65.84 o 
 -12   4   7      958.52      791.24    212.02 o 
 -11   4   7      896.60     1056.95    174.76 o 
 -10   4   7     1386.75     1385.64    224.59 o 
  -9   4   7     2931.67     3125.96    421.75 o 
  -8   4   7     9681.43     9883.03    379.31 o 
  -7   4   7     2989.70     3186.72    374.63 o 
  -6   4   7     2633.94     2678.54    285.10 o 
  -5   4   7    13238.76    13722.13    326.88 o 
  -4   4   7     3396.66     3529.13    224.48 o 
  -3   4   7     3776.93     3639.50    148.98 o 
  -2   4   7     6724.99     6812.48    210.42 o 
  -1   4   7     8335.61     8289.21    304.04 o 
   0   4   7     4578.74     4664.66    185.12 o 
   1   4   7     8733.91     8610.61    252.35 o 
   2   4   7     6901.58     6919.68    201.82 o 
   3   4   7     3635.95     3609.30    148.67 o 
   4   4   7     2890.64     2996.69    187.50 o 
   5   4   7    13962.81    14299.42    788.01 o 
   6   4   7     2356.29     2547.82    266.79 o 
   7   4   7     3074.52     3306.17    284.17 o 
   8   4   7     9872.89    10196.67    285.96 o 
   9   4   7     3061.23     3123.03    228.66 o 
  10   4   7     1257.94     1327.53    201.63 o 
  11   4   7      922.89      830.12    161.76 o 
  12   4   7      805.29      777.15    169.00 o 
 -12   5   7      147.42      182.38     87.74 o 
 -11   5   7     2170.43     1998.87    318.73 o 
 -10   5   7      926.93      918.11    167.04 o 
  -9   5   7      592.47      678.31    166.50 o 
  -8   5   7     1027.77      950.46    176.60 o 
  -7   5   7     1178.03     1153.17    114.14 o 
  -6   5   7      738.40      741.30    134.93 o 
  -5   5   7      993.25     1031.96    111.68 o 
  -4   5   7     2868.21     2058.01    302.75 o 
  -3   5   7    10958.17    10888.55    283.04 o 
  -2   5   7     3420.81     3359.03    174.54 o 
  -1   5   7      446.88      420.18     64.59 o 
   0   5   7    16010.24    16137.40    298.55 o 
   1   5   7      437.49      355.20     57.51 o 
   2   5   7     3409.99     3303.71    141.52 o 
   3   5   7    10641.56    10271.07    303.85 o 
   4   5   7     2781.31     2746.52    148.08 o 
   5   5   7     1001.40      965.80    143.10 o 
   6   5   7      630.90      609.21     97.72 o 
   7   5   7     1309.62     1329.64    117.97 o 
   8   5   7     1135.25     1147.71    168.87 o 
   9   5   7      578.24      528.97    110.31 o 
  10   5   7      952.74      974.18    140.50 o 
  11   5   7     2200.21     1775.43    259.71 o 
  12   5   7      152.85      156.94     92.63 o 
 -12   6   7      327.41      262.90     85.38 o 
 -11   6   7      401.59      431.09    127.33 o 
 -10   6   7      510.36      540.80    141.64 o 
  -9   6   7      597.04      665.28    134.33 o 
  -8   6   7     1184.31     1206.43    199.43 o 
  -7   6   7     2602.96     2741.30    185.15 o 
  -6   6   7     1769.95     1869.60    176.59 o 
  -5   6   7     6294.41     5473.63    529.08 o 
  -4   6   7      555.12      550.37     67.41 o 
  -3   6   7      162.44      185.78     35.62 o 
  -2   6   7      268.71      262.29     38.30 o 
  -1   6   7     8432.49     8153.21    246.92 o 
   0   6   7     3604.31     3617.38    176.11 o 
   1   6   7     8713.88     8696.86    283.99 o 
   2   6   7      252.75      244.94     49.93 o 
   3   6   7      138.09      185.58     45.21 o 
   4   6   7      497.23      421.12     83.54 o 
   5   6   7     6232.65     6279.53    312.58 o 
   6   6   7     1645.26     1520.34    157.92 o 
   7   6   7     2646.58     2722.93    308.79 o 
   8   6   7     1311.57     1569.55    186.03 o 
   9   6   7      651.52      751.48    117.63 o 
  10   6   7      512.92      536.08    126.58 o 
  11   6   7      377.11      334.38     89.87 o 
  12   6   7      270.94      168.47    101.19 o 
 -11   7   7      222.73      354.32    110.02 o 
 -10   7   7     1447.83     1251.29    274.15 o 
  -9   7   7      235.55      323.32    143.71 o 
  -8   7   7      252.34      240.31     89.69 o 
  -7   7   7      313.66      337.33    109.00 o 
  -6   7   7      545.41      592.85    121.03 o 
  -5   7   7     1766.62     1416.51    157.27 o 
  -4   7   7     1341.28     1297.13     83.20 o 
  -3   7   7       33.46       97.88     37.16 o 
  -2   7   7      851.59      946.84    119.18 o 
  -1   7   7      354.11      475.96     93.83 o 
   0   7   7      699.49      889.35    133.11 o 
   1   7   7      379.79      453.00     76.49 o 
   2   7   7      911.16      896.55    127.29 o 
   3   7   7       38.40       89.51     36.54 o 
   4   7   7     1398.38     1461.41    234.75 o 
   5   7   7     1889.99     1804.00    315.10 o 
   6   7   7      544.02      555.46    163.85 o 
   7   7   7      257.54      252.76     98.21 o 
   8   7   7      291.39      234.83     69.37 o 
   9   7   7      239.77      291.02     90.69 o 
  10   7   7     1519.04     1417.62    191.29 o 
  11   7   7      201.66      238.01    103.44 o 
 -11   8   7       86.62      124.37     73.82 o 
 -10   8   7      169.43      216.76     95.00 o 
  -9   8   7      871.39      731.63    162.38 o 
  -8   8   7      492.65      482.91    123.02 o 
  -7   8   7      177.53      194.88     60.39 o 
  -6   8   7     2173.45      874.85    609.99 o 
  -5   8   7     2874.15     2869.27    157.33 o 
  -4   8   7     2499.41     2496.21    285.73 o 
  -3   8   7      398.18      447.85     72.93 o 
  -2   8   7     1688.34     1531.60    128.03 o 
  -1   8   7       13.98      113.40     53.46 o 
   0   8   7      640.99      672.03    136.95 o 
   1   8   7       13.74       69.62     33.24 o 
   2   8   7     1820.29      345.39    807.31 o 
   3   8   7      382.47      308.16    118.65 o 
   4   8   7     2600.59      307.77   1226.94 o 
   5   8   7     3132.11     3196.59    347.20 o 
   6   8   7     2005.57     1987.46    288.94 o 
   7   8   7      184.18      215.77     75.63 o 
   8   8   7      469.01      520.72    124.04 o 
   9   8   7      915.50      827.91    142.61 o 
  10   8   7      218.33      174.10     51.46 o 
  11   8   7       71.30       88.60     57.41 o 
 -10   9   7      249.62      239.14     95.36 o 
  -9   9   7      231.21      276.96     83.90 o 
  -8   9   7      166.45      331.25    161.37 o 
  -7   9   7      890.07      862.02    177.63 o 
  -6   9   7      452.23      379.02     87.09 o 
  -5   9   7     1337.78     1225.84    159.52 o 
  -4   9   7     4331.30     4159.61    227.24 o 
  -3   9   7     7514.65     7595.69    374.99 o 
  -2   9   7     1238.77     1339.70    165.65 o 
  -1   9   7       46.74      152.05     77.92 o 
   0   9   7     1013.62     1036.50    154.67 o 
   1   9   7       43.91       46.23     23.09 o 
   2   9   7     1293.04     1212.39    175.27 o 
   3   9   7     7772.82     7912.22    442.54 o 
   4   9   7     4396.09     4480.85    250.05 o 
   5   9   7     1439.27     1465.25    156.58 o 
   6   9   7      429.23      474.36    132.26 o 
   7   9   7      882.76      893.33    160.47 o 
   8   9   7      138.56      248.17     99.34 o 
   9   9   7      209.35      304.05     74.64 o 
  10   9   7      249.19      151.74     53.85 o 
 -10  10   7        6.20      126.16    105.51 o 
  -9  10   7      804.44      676.04    173.23 o 
  -8  10   7     1264.50     1192.58    176.77 o 
  -7  10   7     1533.48     1365.18    244.14 o 
  -6  10   7      101.85      174.85     49.27 o 
  -5  10   7      386.17      329.89     76.66 o 
  -4  10   7     1543.08     1691.96    211.47 o 
  -3  10   7       64.68      135.22     51.44 o 
  -2  10   7     1283.36     1380.11    183.15 o 
  -1  10   7     1869.00     1951.66    274.20 o 
   0  10   7      917.14      893.62    153.24 o 
   1  10   7     1792.83     1513.51    319.69 o 
   2  10   7     1404.25     1321.61    181.43 o 
   3  10   7       61.66      100.32     43.33 o 
   4  10   7     1621.69     1505.77    134.84 o 
   5  10   7      304.22      264.89     79.09 o 
   6  10   7       74.79      102.45     63.89 o 
   7  10   7     1462.44     1048.86    187.89 o 
   8  10   7     1337.81     1213.22    181.13 o 
   9  10   7      758.43      754.79    136.55 o 
  10  10   7       10.94      109.87     58.05 o 
  -9  11   7      243.21      227.31     86.67 o 
  -8  11   7      166.92      293.45     95.66 o 
  -7  11   7      913.52      759.07    187.81 o 
  -6  11   7      721.37      735.12    141.18 o 
  -5  11   7      294.38      324.41     78.20 o 
  -4  11   7     3056.90     3376.92    248.83 o 
  -3  11   7     5820.19     6149.45    539.77 o 
  -2  11   7     3288.95     3418.29    296.28 o 
  -1  11   7      142.12      170.75     66.93 o 
   0  11   7      139.01      156.28    102.28 o 
   1  11   7      133.51      151.23    104.03 o 
   2  11   7     3440.40     3886.24    492.45 o 
   3  11   7     6085.74     6687.51    889.64 o 
   4  11   7     3095.68     2714.54    408.79 o 
   5  11   7      338.66      286.69    112.38 o 
   6  11   7      726.10      796.05    146.99 o 
   7  11   7      962.00      850.11    173.14 o 
   8  11   7      163.51      209.90     91.47 o 
   9  11   7      252.50      213.12     76.70 o 
  -8  12   7       91.09      158.30     64.01 o 
  -7  12   7     1769.85     1496.09    322.12 o 
  -6  12   7      225.49      177.94     52.74 o 
  -5  12   7      514.33      524.55     90.94 o 
  -4  12   7      671.91      827.97    156.16 o 
  -3  12   7      333.36      308.54     80.45 o 
  -2  12   7     4220.53     4758.18    283.48 o 
  -1  12   7     1012.95     1119.75    176.24 o 
   0  12   7     2580.83     2921.42    496.90 o 
   1  12   7      993.97     1152.57    256.12 o 
   2  12   7     4187.26     4450.05    714.08 o 
   3  12   7      277.98      378.42    131.45 o 
   4  12   7      809.47     1108.17    264.39 o 
   5  12   7      496.29      580.01    193.67 o 
   6  12   7      237.64      363.26    129.54 o 
   7  12   7     1680.65     1619.15    210.13 o 
   8  12   7      111.79      141.53     64.26 o 
  -7  13   7       12.73       88.79     92.64 o 
  -6  13   7       49.27       79.69     43.88 o 
  -5  13   7      332.87      321.13     93.43 o 
  -4  13   7     1398.56     1256.82    192.99 o 
  -3  13   7     1766.93     1861.63    254.33 o 
  -2  13   7     1058.31     1053.35    178.81 o 
  -1  13   7      779.88      833.28    162.22 o 
   0  13   7     1079.34     1162.86    202.58 o 
   1  13   7      691.92      874.14    170.47 o 
   2  13   7     1047.07     1249.71    209.24 o 
   3  13   7     1805.01     1695.79    472.31 o 
   4  13   7     1368.12     1579.09    389.01 o 
   5  13   7      274.74      199.34    109.31 o 
   6  13   7       31.25      126.58     71.65 o 
   7  13   7       14.77       95.90     56.53 o 
  -6  14   7       56.80       38.74     97.06 o 
  -5  14   7      311.33      241.12    141.45 o 
  -4  14   7      694.72      540.86    139.44 o 
  -3  14   7      205.30      231.87     73.75 o 
  -2  14   7     1296.50     1266.79    270.34 o 
  -1  14   7     2114.73     2205.37    330.42 o 
   0  14   7      882.34      987.27    210.81 o 
   1  14   7     2105.55     2079.90    301.22 o 
   2  14   7     1177.66     1064.93    196.77 o 
   3  14   7      183.58      268.48     85.83 o 
   4  14   7      799.54      767.77    452.65 o 
   5  14   7      365.25      351.06    127.38 o 
   6  14   7       60.74      277.33    105.22 o 
  -5  15   7      318.84      330.78    194.12 o 
  -4  15   7      310.14      429.51    186.51 o 
  -3  15   7      803.62      699.99    217.84 o 
  -2  15   7       91.00      167.95     82.22 o 
  -1  15   7      133.14      162.34     64.92 o 
   0  15   7      724.31      621.75    135.16 o 
   1  15   7       90.54      188.82     77.52 o 
   2  15   7       89.49       83.29     64.83 o 
   3  15   7      748.44      752.47    139.80 o 
   4  15   7      268.98      239.81     79.92 o 
   5  15   7      332.17      395.56    117.79 o 
  -2  16   7       37.24      213.78     91.83 o 
  -1  16   7      878.46     1004.75    213.21 o 
   0  16   7       87.34      129.53     95.88 o 
   1  16   7      844.45      639.23    116.27 o 
   2  16   7       26.33       68.81     64.44 o 
   0   0   8    52784.21    53875.41    772.93 o 
   1   0   8     4819.87     5045.03    113.87 o 
   2   0   8     2085.95     2026.95     89.38 o 
   3   0   8     5334.67     5431.68    179.50 o 
   4   0   8    14705.79    14751.83    315.66 o 
   5   0   8     7113.60     7161.65    270.48 o 
   6   0   8       31.41       58.48     24.65 o 
   7   0   8     2058.96     2225.79    113.73 o 
   8   0   8     1182.26     1242.32    167.07 o 
   9   0   8        3.68       84.86     39.14 o 
  10   0   8      104.20      193.13     78.05 o 
  11   0   8      161.74      305.54    102.05 o 
  12   0   8      184.08      164.60     66.63 o 
  13   0   8        5.41      129.80     75.14 o 
 -12   1   8     1053.08      991.14    229.79 o 
 -11   1   8      737.26      812.19    187.03 o 
 -10   1   8     1703.03     1703.66    284.58 o 
  -9   1   8      557.24      581.19    123.29 o 
  -8   1   8      767.10      799.82    129.69 o 
  -7   1   8      410.75      460.11     91.51 o 
  -6   1   8     2976.35     2964.65    183.13 o 
  -5   1   8    30319.69    30211.68    671.78 o 
  -4   1   8     5568.11     5578.30    275.53 o 
  -3   1   8    11057.04    10952.94    318.27 o 
  -2   1   8     5004.98     4994.39    156.28 o 
  -1   1   8     2158.52     2219.38     90.42 o 
   0   1   8     4136.00     4272.07    182.18 o 
   1   1   8     1947.24     1948.01     81.20 o 
   2   1   8     5127.30     5213.94     80.43 o 
   3   1   8    10812.62    10610.16    291.62 o 
   4   1   8     5375.52     5380.65    241.80 o 
   5   1   8    30809.65    29319.22   1209.85 o 
   6   1   8     2755.84     2453.97    173.91 o 
   7   1   8      373.79      461.20     97.88 o 
   8   1   8      742.24      825.85    136.21 o 
   9   1   8      587.07      645.26    121.74 o 
  10   1   8     1844.18      690.05    661.08 o 
  11   1   8      711.02      733.42    142.19 o 
  12   1   8     1145.98     1129.90    215.28 o 
 -12   2   8      202.28      180.74     76.79 o 
 -11   2   8      403.52      501.18    137.76 o 
 -10   2   8      647.66      821.29    184.14 o 
  -9   2   8      367.48      407.86    114.82 o 
  -8   2   8     1204.38     1269.91    226.49 o 
  -7   2   8     5039.80     5250.23    373.27 o 
  -6   2   8     1003.14     1221.37    160.37 o 
  -5   2   8     3230.23     3230.88    284.43 o 
  -4   2   8     9933.88     9855.88    332.86 o 
  -3   2   8     1559.36     1648.03    177.71 o 
  -2   2   8    22439.09    22645.76    228.96 o 
  -1   2   8     5436.41     5438.57     87.06 o 
   0   2   8     6293.64     6220.36     76.60 o 
   1   2   8     6019.61     5931.51     74.74 o 
   2   2   8    22494.08    22432.41    222.10 o 
   3   2   8     1381.05     1275.78    139.22 o 
   4   2   8    10202.45    10148.09    332.95 o 
   5   2   8     3241.19     2935.81    196.14 o 
   6   2   8     1063.22     1172.77    163.37 o 
   7   2   8     5308.52     5099.36    314.83 o 
   8   2   8     1189.97     1400.56    189.78 o 
   9   2   8      360.22      399.36    110.37 o 
  10   2   8      628.69      608.45    119.54 o 
  11   2   8      395.30      430.20    120.07 o 
  12   2   8      191.65      170.67     76.56 o 
 -12   3   8      963.81      938.83    209.51 o 
 -11   3   8      208.12      240.07     87.83 o 
 -10   3   8      384.76      611.88    154.12 o 
  -9   3   8      950.06     1006.16    182.39 o 
  -8   3   8       36.93      155.61    100.50 o 
  -7   3   8     1406.31     1448.17    221.98 o 
  -6   3   8     7863.74     7782.48    408.85 o 
  -5   3   8     7055.68     7048.14    297.29 o 
  -4   3   8     2975.35     2915.42    210.02 o 
  -3   3   8     1420.48     1336.33    143.01 o 
  -2   3   8      877.31      936.08    103.93 o 
   0   3   8    10194.46    10153.97    126.13 o 
   2   3   8      743.80      729.57     75.23 o 
   3   3   8     1530.23     1457.51    131.99 o 
   4   3   8     2659.72     2711.13    290.76 o 
   5   3   8     6916.50     7425.72    442.22 o 
   6   3   8     7715.60     7712.21    324.00 o 
   7   3   8     1273.67     1372.02    201.59 o 
   8   3   8       13.35      107.88     59.93 o 
   9   3   8     1040.51      942.98    151.67 o 
  10   3   8      487.29      449.32    110.97 o 
  11   3   8      177.81      339.40    102.76 o 
  12   3   8     1064.28     1044.36    188.52 o 
 -12   4   8      133.49      142.23     63.47 o 
 -11   4   8      179.41      213.66     74.59 o 
 -10   4   8      638.01      757.46    157.63 o 
  -9   4   8      660.13      788.83    143.02 o 
  -8   4   8      344.13      406.31    131.02 o 
  -7   4   8     4967.72     5594.90    654.63 o 
  -6   4   8     3407.42     3638.75    313.01 o 
  -5   4   8     9988.44    10064.44    326.38 o 
  -4   4   8     4002.90     3989.92    272.49 o 
  -3   4   8    12107.78    12048.52    364.42 o 
  -2   4   8     7048.68     6916.26    212.14 o 
  -1   4   8     2046.35     1935.31    144.17 o 
   0   4   8    12141.80    11924.27    376.25 o 
   1   4   8     2343.92     2367.70    112.20 o 
   2   4   8     7108.41     6946.52    200.02 o 
   3   4   8    11925.22    11791.48    321.14 o 
   4   4   8     3776.32     3792.34    185.05 o 
   5   4   8    10072.52     9876.83    321.58 o 
   6   4   8     3542.26     3731.77    258.66 o 
   7   4   8     5337.57     5791.00    329.56 o 
   8   4   8      309.98      320.88     80.54 o 
   9   4   8      654.31      565.25    107.71 o 
  10   4   8      637.28      638.50    129.29 o 
  11   4   8      202.63      221.85     66.79 o 
  12   4   8      129.40      205.52     95.23 o 
 -12   5   8      584.59      548.55    140.84 o 
 -11   5   8       41.96      166.17     81.88 o 
 -10   5   8      140.51      183.70     72.95 o 
  -9   5   8     1766.15     1649.26    259.93 o 
  -8   5   8      580.42      736.54    176.58 o 
  -7   5   8      232.97      278.67     93.82 o 
  -6   5   8     6793.49     6720.74    421.50 o 
  -5   5   8     4521.10     4635.59    254.62 o 
  -4   5   8     1776.34     1909.91    156.06 o 
  -3   5   8     2384.65     2350.13    136.04 o 
  -2   5   8     6267.98     6163.89    222.55 o 
  -1   5   8    16932.70    17093.25    281.41 o 
   0   5   8     9111.64     8976.05    325.82 o 
   1   5   8    16510.50    16932.47    345.82 o 
   2   5   8     5696.04     5460.99    209.39 o 
   3   5   8     2423.51     2237.88    182.28 o 
   4   5   8     1604.61     1628.55    109.30 o 
   5   5   8     4587.94     4713.13    191.64 o 
   6   5   8     7080.79     7248.48    236.76 o 
   7   5   8      210.32      295.35     95.62 o 
   8   5   8      659.74      789.40    134.52 o 
   9   5   8     1942.20     1928.84    226.54 o 
  10   5   8      145.66      148.63     93.86 o 
  11   5   8       34.97       84.01     61.76 o 
  12   5   8      607.53      595.42    177.53 o 
 -12   6   8      139.89      127.58     67.38 o 
 -11   6   8     1036.18      930.07    172.06 o 
 -10   6   8     2103.75     2004.49    351.17 o 
  -9   6   8      679.77      891.03    191.86 o 
  -8   6   8       10.34       80.00     59.53 o 
  -7   6   8     4278.65     4732.05    436.69 o 
  -6   6   8     2402.90     2522.89    121.84 o 
  -5   6   8     6607.35     6681.49    273.14 o 
  -4   6   8     1470.00      665.34    307.82 o 
  -3   6   8     4659.33     4797.02    216.66 o 
  -2   6   8    12510.65    12398.50    323.27 o 
  -1   6   8       46.10       80.16     19.76 o 
   0   6   8      759.46      771.58    113.31 o 
   1   6   8       45.72       57.94     22.10 o 
   2   6   8    11928.09    12161.68    320.50 o 
   3   6   8     4699.07     4943.80    233.03 o 
   4   6   8     1545.46     1451.00    130.50 o 
   5   6   8     6157.46     6263.71    311.51 o 
   6   6   8     2533.71     2240.52    201.50 o 
   7   6   8     4339.67     4563.88    319.29 o 
   8   6   8       10.31       94.82     40.89 o 
   9   6   8      724.49      708.84    141.33 o 
  10   6   8     2262.98     2076.63    256.53 o 
  11   6   8     1055.55      817.97    178.88 o 
  12   6   8      118.82      210.87    100.54 o 
 -11   7   8      127.23      158.16     63.64 o 
 -10   7   8      253.47      247.89     73.37 o 
  -9   7   8     2598.42     2471.09    442.91 o 
  -8   7   8      242.26      248.52     85.03 o 
  -7   7   8     2598.98     2767.91    390.85 o 
  -6   7   8     5615.46     5480.77    257.77 o 
  -5   7   8     1435.15     1349.82    154.78 o 
  -4   7   8     3169.03     3294.44    142.00 o 
  -3   7   8      802.43      806.05    103.46 o 
  -2   7   8     9982.01     9665.86    268.53 o 
  -1   7   8    11478.81    11026.13    345.73 o 
   0   7   8    18767.50    19043.56    622.76 o 
   1   7   8    11022.01    11014.87    369.17 o 
   2   7   8    10080.77    10160.37    274.59 o 
   3   7   8      606.93      640.88    112.51 o 
   4   7   8     3283.93     3425.59    262.42 o 
   5   7   8     1317.64     1144.96    211.42 o 
   6   7   8     5850.66     5763.98    536.45 o 
   7   7   8     2591.66     2549.96    346.94 o 
   8   7   8      266.34      238.01     73.22 o 
   9   7   8     2844.71     2868.52    327.83 o 
  10   7   8      329.67      226.44     73.55 o 
  11   7   8      147.23      137.11     69.37 o 
 -11   8   8     1029.38      908.47    175.55 o 
 -10   8   8     1129.47     1058.83    257.53 o 
  -9   8   8      162.01      250.12    100.13 o 
  -8   8   8      134.45      111.00     67.84 o 
  -7   8   8     5023.79     4953.14    300.26 o 
  -6   8   8     2753.50     2094.30    392.22 o 
  -5   8   8     7389.18     7713.62    358.14 o 
  -4   8   8     2750.87     2971.32    204.72 o 
  -3   8   8     2023.16     1990.86    218.10 o 
  -1   8   8     1587.28     1820.17    200.58 o 
   0   8   8      377.38      555.86    108.08 o 
   1   8   8     1742.68     1783.54    156.34 o 
   2   8   8    12186.03    14037.47   1445.44 o 
   3   8   8     2281.85      605.95    943.58 o 
   4   8   8     2740.92     1610.33    754.24 o 
   5   8   8     7342.86     7930.90    437.01 o 
   6   8   8     2658.96     2848.38    341.42 o 
   7   8   8     4846.04     4751.66    411.24 o 
   8   8   8      116.81      163.28     64.02 o 
   9   8   8      172.34      157.43     57.34 o 
  10   8   8     1250.68     1128.38    150.20 o 
  11   8   8     1065.87      928.94    169.04 o 
 -10   9   8      234.56      194.88     84.19 o 
  -9   9   8      688.24      566.41    171.73 o 
  -8   9   8      418.23      505.60    143.24 o 
  -7   9   8     3471.19     3480.56    349.21 o 
  -6   9   8     6217.23     5900.92    222.22 o 
  -5   9   8     2103.78     2019.21    246.29 o 
  -4   9   8     1612.94     1726.87    194.34 o 
  -3   9   8      524.23      677.52    112.01 o 
  -2   9   8     7158.94     7212.14    331.95 o 
  -1   9   8     3691.14     3498.02    266.12 o 
   0   9   8    17097.75    16501.80   1110.25 o 
   1   9   8     3286.51     3821.05    426.03 o 
   2   9   8     7513.17     7282.69    412.80 o 
   3   9   8      687.34      434.68    200.69 o 
   4   9   8     1771.29     1780.31    216.32 o 
   5   9   8     2157.26     2045.32    274.05 o 
   6   9   8     5985.02     6356.46    341.57 o 
   7   9   8     3423.65     3483.13    369.62 o 
   8   9   8      433.59      554.27    110.08 o 
   9   9   8      710.73      791.88    154.06 o 
  10   9   8      220.85      329.66     93.85 o 
 -10  10   8      159.20      182.78    129.15 o 
  -9  10   8      103.20      104.67     59.02 o 
  -8  10   8     1101.96      947.96    144.60 o 
  -7  10   8     1560.39     1382.88    224.74 o 
  -6  10   8     2492.96     2576.23    230.57 o 
  -5  10   8     6822.16     7328.33    258.68 o 
  -4  10   8     1678.17     1540.48    203.47 o 
  -3  10   8       21.92       78.89     56.23 o 
  -2  10   8     2860.61     2979.45    169.40 o 
  -1  10   8     1691.08     1762.62    178.57 o 
   0  10   8     4175.64     4124.23    287.27 o 
   1  10   8     1579.08     1834.45    305.98 o 
   2  10   8     2844.88     2657.92    118.39 o 
   3  10   8       51.47       34.01     41.48 o 
   4  10   8     1686.78     1471.16    128.96 o 
   5  10   8     6952.42     6968.39    790.11 o 
   6  10   8     2278.93     2631.99    427.12 o 
   7  10   8     1451.71     1460.74    231.38 o 
   8  10   8      982.01      930.88    146.33 o 
   9  10   8       84.17       31.67     42.24 o 
  10  10   8      158.72      164.40     74.88 o 
  -9  11   8      197.54      121.86     62.37 o 
  -8  11   8      162.51      167.60     78.82 o 
  -7  11   8     1824.77     1680.34    316.77 o 
  -6  11   8     2625.67     2542.44    253.49 o 
  -5  11   8     1557.65     1425.26    170.39 o 
  -4  11   8     1353.71     1236.39    156.87 o 
  -3  11   8     1419.41     1450.02    221.19 o 
  -2  11   8      260.04      267.27     88.33 o 
  -1  11   8     1858.27     2034.34    253.45 o 
   0  11   8      282.92      112.65     74.97 o 
   1  11   8     1730.35     1745.11    200.10 o 
   2  11   8      285.90      204.71     55.79 o 
   3  11   8     1476.38     1436.36    340.15 o 
   4  11   8     1238.61     1355.85    255.87 o 
   5  11   8     1585.71     1503.71    427.15 o 
   6  11   8     2582.42     2754.27    423.19 o 
   7  11   8     1693.55     1449.26    194.97 o 
   8  11   8      157.52      137.98     61.81 o 
   9  11   8      187.88      171.83     58.19 o 
  -8  12   8     1199.14     1069.28    224.99 o 
  -7  12   8       47.15      101.56     65.59 o 
  -6  12   8      890.56      672.68    103.32 o 
  -5  12   8      591.41      564.71    121.43 o 
  -4  12   8      230.97      242.71    133.71 o 
  -3  12   8      828.22      840.90    146.35 o 
  -2  12   8     1644.77     1685.55    231.18 o 
  -1  12   8     1335.68     1447.05    234.43 o 
   0  12   8     5240.41     5345.90    534.80 o 
   1  12   8     1330.93     1470.81    261.09 o 
   2  12   8     1615.54     1718.89    236.75 o 
   3  12   8      739.59      691.80    135.31 o 
   4  12   8      246.05      369.71    136.78 o 
   5  12   8      648.26      687.25    233.29 o 
   6  12   8      857.50      857.51    263.43 o 
   7  12   8       45.84      103.53     59.99 o 
   8  12   8     1154.94      890.92    149.78 o 
  -7  13   8      343.21      270.66    126.04 o 
  -6  13   8      240.00      338.32    156.05 o 
  -5  13   8      424.57      263.24    111.99 o 
  -4  13   8     1398.75     1392.74    263.42 o 
  -3  13   8      762.87      895.26    167.13 o 
  -2  13   8      197.39      784.42    328.72 o 
  -1  13   8      956.58     1054.69    216.08 o 
   0  13   8        4.19      129.34     82.49 o 
   1  13   8      968.16      850.75    320.88 o 
   2  13   8      197.76      232.88    107.39 o 
   3  13   8      722.49      922.45    178.34 o 
   4  13   8     1485.11     1566.75    230.08 o 
   5  13   8      399.27      343.53    104.08 o 
   6  13   8      221.29      232.78     90.65 o 
   7  13   8      362.12      320.87    104.83 o 
  -6  14   8      139.48      127.96    107.94 o 
  -5  14   8      446.07      329.80    122.30 o 
  -4  14   8      219.76      325.17    144.29 o 
  -3  14   8      313.04      268.83    119.96 o 
  -2  14   8       59.01      171.43     92.34 o 
  -1  14   8      275.12      281.95     89.82 o 
   0  14   8      958.08      914.95    217.52 o 
   1  14   8      241.38      157.64     93.58 o 
   2  14   8       43.16       74.06     62.02 o 
   3  14   8      319.45      303.31    114.48 o 
   4  14   8      193.99      299.69     87.33 o 
   5  14   8      463.26      336.96    181.50 o 
   6  14   8      141.77      109.84     76.60 o 
  -5  15   8       80.59      118.25     88.46 o 
  -4  15   8      345.05      362.19    138.74 o 
  -3  15   8      225.06      145.81     92.27 o 
  -2  15   8       87.98      131.70     70.98 o 
  -1  15   8      261.97      318.41    180.19 o 
   0  15   8       87.75      104.78     76.15 o 
   1  15   8      265.14      189.74     92.02 o 
   2  15   8       81.11       58.65     43.62 o 
   3  15   8      214.84      175.76     80.72 o 
   4  15   8      416.51      318.11     98.70 o 
   5  15   8       80.78      218.69    114.33 o 
  -2  16   8       28.49      108.48     79.94 o 
  -1  16   8      241.57      328.48    133.05 o 
   0  16   8      134.21      222.15    109.25 o 
   1  16   8      231.16      299.49     88.46 o 
   2  16   8       33.01      148.49     71.76 o 
   1   0   9    10228.01    10299.50    112.21 o 
   2   0   9      153.82      176.87     24.08 o 
   3   0   9     1597.95     1795.62    167.24 o 
   4   0   9       12.19       46.43     27.77 o 
   5   0   9     4796.84     4744.02    232.54 o 
   6   0   9     4654.19     4718.62    198.05 o 
   7   0   9      273.37      342.89     74.53 o 
   8   0   9     2396.99     2547.45    218.26 o 
   9   0   9       61.35      105.88     36.03 o 
  10   0   9      599.71      556.87    134.33 o 
  11   0   9      545.48      555.20    138.72 o 
  12   0   9      178.35      253.44     89.37 o 
 -12   1   9      163.66      189.77     86.17 o 
 -11   1   9       35.16      150.49     72.28 o 
 -10   1   9       55.54       96.70     63.18 o 
  -9   1   9      907.63     1114.06    203.26 o 
  -8   1   9     2482.11     2562.20    241.89 o 
  -7   1   9      517.19      452.12     86.23 o 
  -6   1   9      175.47      170.31     31.88 o 
  -5   1   9     5319.11     5243.40    325.14 o 
  -4   1   9     5318.18     5337.48    224.33 o 
  -3   1   9    17001.25    16829.78    279.39 o 
  -2   1   9    11180.97    11250.15    132.12 o 
  -1   1   9     3950.64     4004.23    143.49 o 
   0   1   9     7545.32     7625.30    138.80 o 
   1   1   9     4211.12     4269.32    151.68 o 
   2   1   9    10917.90    10961.49    200.81 o 
   3   1   9    17599.80    17792.68    270.74 o 
   4   1   9     5424.02     5364.25    238.27 o 
   5   1   9     5606.55     5541.61    253.19 o 
   6   1   9      211.67      224.94     39.50 o 
   7   1   9      546.36      288.22    176.38 o 
   8   1   9     2429.42     2651.44    410.84 o 
   9   1   9      838.64      182.36    350.30 o 
  10   1   9       55.95      146.08     66.04 o 
  11   1   9       23.63      128.15     71.57 o 
  12   1   9      160.69      194.29     82.73 o 
 -12   2   9      137.89      140.62     78.75 o 
 -11   2   9      447.16      545.90    117.91 o 
 -10   2   9      804.45      934.11    169.11 o 
  -9   2   9     1467.72     1551.99    212.55 o 
  -8   2   9     1892.81     1937.80    301.70 o 
  -7   2   9     4088.49     4350.92    572.35 o 
  -6   2   9      713.98      614.54    108.69 o 
  -5   2   9     9542.60     9371.98    381.81 o 
  -4   2   9     7840.88     7641.54    257.74 o 
  -3   2   9     6047.79     5918.32    231.85 o 
  -2   2   9    37079.88    36456.20    436.89 o 
  -1   2   9    19751.19    19969.10    251.53 o 
   0   2   9       20.08       52.97     15.43 o 
   1   2   9    19956.96    20026.10    202.69 o 
   2   2   9    38710.47    38946.55    373.55 o 
   3   2   9     5866.78     5819.26    198.47 o 
   4   2   9     7598.04     7536.49    270.93 o 
   5   2   9     8865.12     8439.83    420.30 o 
   6   2   9      675.31      610.74     93.59 o 
   7   2   9     4104.15     3694.09    236.30 o 
   8   2   9     1914.73     2164.84    240.76 o 
   9   2   9     1302.18     1304.74    159.47 o 
  10   2   9      742.79      721.37    155.51 o 
  11   2   9      444.31      428.95    126.29 o 
  12   2   9      155.47      186.23     84.21 o 
 -12   3   9       23.91       19.85     83.24 o 
 -11   3   9       39.49       81.98     59.73 o 
 -10   3   9     1817.73     1623.34    304.05 o 
  -9   3   9     2521.37     2651.80    284.57 o 
  -8   3   9      352.86     1084.69    469.63 o 
  -7   3   9     1893.86     1763.43    213.44 o 
  -6   3   9     3485.30     3757.11    322.65 o 
  -5   3   9     7461.33     7588.17    324.68 o 
  -4   3   9    18751.52    18795.37    482.35 o 
  -3   3   9    13722.04    13279.00    427.81 o 
  -2   3   9    29795.74    30052.13    522.29 o 
  -1   3   9     2941.81      548.65   1249.40 o 
   0   3   9     6614.35     6549.73    112.96 o 
   1   3   9     3375.92     4142.65   1170.80 o 
   2   3   9    29706.00    29474.90    399.29 o 
   3   3   9    14368.18    14264.43    357.67 o 
   4   3   9    19186.89    19574.42    574.44 o 
   5   3   9     7559.00     7544.56    334.89 o 
   6   3   9     3544.86     3662.43    255.22 o 
   7   3   9     1797.09     1857.83    249.18 o 
   8   3   9      262.73      306.42     79.16 o 
   9   3   9     2587.92     2790.35    311.01 o 
  10   3   9     1894.60     1678.85    249.65 o 
  11   3   9       24.77      162.60     68.09 o 
  12   3   9       32.79      154.73     72.92 o 
 -12   4   9      265.22      297.99    108.78 o 
 -11   4   9      368.67      343.74    141.78 o 
 -10   4   9     1402.05     1444.77    235.18 o 
  -9   4   9     7220.10     7410.28    381.02 o 
  -8   4   9     1483.92     1537.11    236.26 o 
  -7   4   9     6800.40     6575.96    705.12 o 
  -6   4   9     1106.80     1304.52    167.74 o 
  -5   4   9     8406.86     8033.20    293.56 o 
  -4   4   9    16705.69    16030.24    428.60 o 
  -3   4   9    26602.79    26681.46    429.56 o 
  -2   4   9     1615.43     1814.62    161.46 o 
  -1   4   9     7448.85     7539.64    244.86 o 
   0   4   9     2784.32     2809.43    145.73 o 
   1   4   9     7478.79     7178.44    217.35 o 
   2   4   9     1732.12     1792.74    155.27 o 
   3   4   9    26256.76    26047.39    578.96 o 
   4   4   9    16878.02    17141.46    391.13 o 
   5   4   9     8606.89     8737.87    349.05 o 
   6   4   9     1244.50     1429.99    168.04 o 
   7   4   9     6957.16     7193.83    380.76 o 
   8   4   9     1539.06     1720.61    173.54 o 
   9   4   9     7061.04     7456.25    351.77 o 
  10   4   9     1388.99     1306.36    178.23 o 
  11   4   9      369.47      498.35    130.02 o 
  12   4   9      274.74      241.12     89.54 o 
 -12   5   9       38.58      137.27     95.51 o 
 -11   5   9       62.05      138.76     75.69 o 
 -10   5   9     1812.01     1804.97    310.82 o 
  -9   5   9     3368.23     3731.82    411.97 o 
  -8   5   9      106.96      181.93     76.13 o 
  -7   5   9     4767.52     5281.37    402.82 o 
  -6   5   9      989.54     1007.32    133.10 o 
  -5   5   9      655.19      599.13    109.39 o 
  -4   5   9     4805.42     4635.84    189.59 o 
  -3   5   9     4819.33     4633.98    184.53 o 
  -2   5   9    58361.32    58296.46    985.58 o 
  -1   5   9     1893.61     1766.46    140.35 o 
   0   5   9     4947.15     4840.02    218.99 o 
   1   5   9     1755.51     1655.16    168.54 o 
   2   5   9    58924.30    58418.18    902.76 o 
   3   5   9     4528.05     4411.13    181.19 o 
   4   5   9     4697.77     4689.24    168.73 o 
   5   5   9      768.34      755.69     89.63 o 
   6   5   9      838.75      921.46    168.49 o 
   7   5   9     4649.46     4621.19    331.21 o 
   8   5   9       77.77      122.27     61.00 o 
   9   5   9     3423.21     3427.11    322.91 o 
  10   5   9     1913.91     1836.75    220.68 o 
  11   5   9       48.01       78.61     35.04 o 
  12   5   9       44.05      183.56     81.73 o 
 -12   6   9      485.07      450.07    121.01 o 
 -11   6   9      234.32      186.71     78.68 o 
 -10   6   9      252.16      155.41     70.78 o 
  -9   6   9     4795.18     5049.79    553.43 o 
  -8   6   9     1705.31     1886.20    252.97 o 
  -7   6   9     5748.63     6265.34    519.38 o 
  -6   6   9      333.31      421.87    100.91 o 
  -5   6   9       74.07      105.71     42.56 o 
  -4   6   9     6648.61     6452.03    266.30 o 
  -3   6   9    16758.81    16451.45    476.70 o 
  -2   6   9     5964.04     5941.23    257.34 o 
  -1   6   9     1240.30     1133.34     95.42 o 
   0   6   9      223.31      261.30     48.75 o 
   1   6   9     1254.90     1156.18    121.94 o 
   2   6   9     6130.28     5738.83    229.07 o 
   3   6   9    17542.10    17956.86    540.08 o 
   4   6   9     6650.30     6814.42    213.78 o 
   5   6   9      134.55      157.94     37.11 o 
   6   6   9      367.55      294.89     63.19 o 
   7   6   9     5864.63     5952.97    482.67 o 
   8   6   9     1795.10     1979.31    232.91 o 
   9   6   9     4967.42     5086.85    514.43 o 
  10   6   9      260.85      287.11     73.74 o 
  11   6   9      222.51      247.47     72.12 o 
  12   6   9      459.20      407.43    125.82 o 
 -11   7   9       72.70      179.51     78.88 o 
 -10   7   9      231.51      270.64    101.50 o 
  -9   7   9     2578.12     2506.43    466.95 o 
  -8   7   9      763.94      740.52    167.94 o 
  -7   7   9      876.81      887.11    172.53 o 
  -6   7   9      797.19      921.28    141.99 o 
  -5   7   9       26.12       96.27     44.86 o 
  -4   7   9     5202.26     5315.26    276.82 o 
  -3   7   9      324.99      277.03     60.08 o 
  -2   7   9    29734.75    28719.19    824.26 o 
  -1   7   9     3031.07     2867.73    196.19 o 
   0   7   9     1204.09     1135.05    178.20 o 
   1   7   9     2499.82     2439.43    240.79 o 
   2   7   9    28809.40    28398.78   1104.07 o 
   3   7   9      298.51      308.96     52.36 o 
   4   7   9     4785.03     5038.73    243.42 o 
   5   7   9       15.31       81.77     29.25 o 
   6   7   9      811.10      894.34    140.32 o 
   7   7   9      766.91      796.08    142.40 o 
   8   7   9      782.83      771.25    134.97 o 
   9   7   9     2459.56     2580.58    345.12 o 
  10   7   9      210.69      253.91     75.67 o 
  11   7   9       66.14       94.66     50.60 o 
 -11   8   9      260.54      208.42     95.33 o 
 -10   8   9      354.23      279.08    105.78 o 
  -9   8   9      529.45      524.44    117.77 o 
  -8   8   9     1019.25      887.43    171.53 o 
  -7   8   9     1414.20     1315.58    244.48 o 
  -6   8   9      620.93      484.54     90.96 o 
  -5   8   9     1510.10     1506.84    211.71 o 
  -4   8   9     6117.30     6294.70    291.55 o 
  -3   8   9     3062.83     2740.46    134.56 o 
  -2   8   9     2246.36     2275.07    210.53 o 
  -1   8   9       37.51       53.04     33.37 o 
   0   8   9      271.38      384.10     95.72 o 
   1   8   9       50.87       65.19     49.97 o 
   2   8   9     2411.51     2407.80     95.42 o 
   3   8   9     3314.31     3589.54    110.84 o 
   4   8   9     6375.85     6583.83    315.57 o 
   5   8   9     1413.83     1410.10    167.88 o 
   6   8   9      614.27      646.26    108.88 o 
   7   8   9     1483.35     1476.78    179.14 o 
   8   8   9      998.86      937.31    149.24 o 
   9   8   9      580.13      637.52    114.00 o 
  10   8   9      361.57      343.05    104.69 o 
  11   8   9      310.85      261.15    101.58 o 
 -10   9   9       73.89      148.37     75.98 o 
  -9   9   9      867.73      812.51    256.94 o 
  -8   9   9      422.29      384.34    122.89 o 
  -7   9   9      459.98      430.35    135.97 o 
  -6   9   9     1020.14     1039.66    144.29 o 
  -5   9   9     3464.81     3199.90    289.45 o 
  -4   9   9     1971.92     1953.05    174.85 o 
  -3   9   9     1267.09     1167.23    156.80 o 
  -2   9   9       33.26      119.56     49.99 o 
  -1   9   9     4237.83     4536.59    294.42 o 
   0   9   9        9.84      176.42     66.69 o 
   1   9   9     4039.08     4191.26    225.31 o 
   2   9   9        9.82       31.31     20.74 o 
   3   9   9     1364.30      299.26    522.35 o 
   4   9   9     1926.85      533.98    936.13 o 
   5   9   9     3609.18     3679.36    326.64 o 
   6   9   9      961.90      934.92    145.38 o 
   7   9   9      366.02      393.91     91.34 o 
   8   9   9      429.92      420.68    106.48 o 
   9   9   9      766.69      670.75    145.35 o 
  10   9   9       83.54      204.83     75.24 o 
 -10  10   9      461.90      446.11    121.04 o 
  -9  10   9       76.52       86.64     61.26 o 
  -8  10   9       54.48      116.24     58.89 o 
  -7  10   9      572.49      620.75    132.10 o 
  -6  10   9     1432.54     1194.06    177.02 o 
  -5  10   9      678.84      540.65     92.83 o 
  -4  10   9     5646.56     5650.85    382.68 o 
  -3  10   9      512.04      458.92     98.49 o 
  -2  10   9      295.28      295.59     86.47 o 
  -1  10   9     2862.76     2772.23    143.42 o 
   0  10   9     2204.15     2134.78    230.09 o 
   1  10   9     2692.72     2654.91     81.65 o 
   2  10   9      262.23      251.59     74.55 o 
   3  10   9      516.24      458.33     95.93 o 
   4  10   9     5939.00     6020.71    324.99 o 
   5  10   9      748.65      733.73    132.30 o 
   6  10   9     1413.64     1554.82    196.13 o 
   7  10   9      570.40      465.10    120.00 o 
   8  10   9       53.62      149.55     54.62 o 
   9  10   9       66.35      103.71     52.43 o 
  10  10   9      421.80      374.38    114.81 o 
  -9  11   9      163.55      327.89    135.57 o 
  -8  11   9      289.97      230.53     78.59 o 
  -7  11   9      696.02      708.88    142.79 o 
  -6  11   9     1189.73     1178.84    170.09 o 
  -5  11   9     3308.49     3288.45    332.63 o 
  -4  11   9      407.64      385.16     91.31 o 
  -3  11   9     1689.06     1613.47    234.10 o 
  -2  11   9     2053.44     2098.15    271.75 o 
  -1  11   9     1885.61     1821.45    192.75 o 
   0  11   9       23.50       22.00     21.90 o 
   1  11   9     1932.55     1385.24    466.40 o 
   2  11   9     2093.51     1776.53    184.42 o 
   3  11   9     1688.60     1666.12    231.54 o 
   4  11   9      366.33      313.59     98.89 o 
   5  11   9     3264.48     3214.98    484.83 o 
   6  11   9     1081.74     1023.55    217.19 o 
   7  11   9      692.07      677.87    128.30 o 
   8  11   9      271.09      299.43     78.49 o 
   9  11   9      206.43       93.10     58.27 o 
  -8  12   9      528.82      448.05    127.67 o 
  -7  12   9      858.73      807.79    164.81 o 
  -6  12   9      854.49      783.27    133.00 o 
  -5  12   9      167.88      202.45     57.00 o 
  -4  12   9     1973.95     1749.84    233.76 o 
  -3  12   9       98.05       72.57     74.92 o 
  -2  12   9     3405.16     3143.34    388.37 o 
  -1  12   9     1296.21     1283.52    231.95 o 
   0  12   9     3731.54     3637.96    569.68 o 
   1  12   9     1266.24     1364.54    282.13 o 
   2  12   9     3481.28     3709.87    427.69 o 
   3  12   9      121.71      178.92     77.18 o 
   4  12   9     2054.68     2214.26    290.53 o 
   5  12   9      209.24      182.15    101.61 o 
   6  12   9      809.19      900.50    209.17 o 
   7  12   9      825.88      795.68    130.67 o 
   8  12   9      571.70      484.58    109.46 o 
  -7  13   9      267.68      277.45    141.59 o 
  -6  13   9      875.14      799.34    141.33 o 
  -5  13   9     1666.36     1601.30    358.98 o 
  -4  13   9      122.15      125.89     54.25 o 
  -3  13   9      638.75      569.99    167.33 o 
  -2  13   9      429.14      370.79    117.26 o 
  -1  13   9     1114.06     1045.78    162.57 o 
   0  13   9       60.96      139.15     98.63 o 
   1  13   9     1214.52     1351.90    203.77 o 
   2  13   9      387.37      465.54    122.38 o 
   3  13   9      663.17      521.88    122.09 o 
   4  13   9      109.54      112.14     52.23 o 
   5  13   9     1608.12     1501.72    235.05 o 
   6  13   9      843.45      814.60    207.16 o 
   7  13   9      296.82      255.43    124.53 o 
  -6  14   9      118.27      481.81    279.86 o 
  -5  14   9      292.15      249.83    266.37 o 
  -4  14   9      475.51      622.25    167.44 o 
  -3  14   9        5.25       48.36     88.71 o 
  -2  14   9      623.39      703.95    178.67 o 
  -1  14   9     1069.54      891.03    202.39 o 
   0  14   9     1076.72     1192.50    232.20 o 
   1  14   9     1063.23      950.28    207.24 o 
   2  14   9      671.56      757.64    148.42 o 
   3  14   9        3.34      136.34     53.99 o 
   4  14   9      431.34      496.70    174.77 o 
   5  14   9      272.82      478.57    154.91 o 
   6  14   9      101.13      176.26     92.19 o 
  -4  15   9      179.71      292.09    149.22 o 
  -3  15   9      458.16      468.67    208.26 o 
  -2  15   9       79.09      211.85    110.50 o 
  -1  15   9      272.37      189.91    125.79 o 
   0  15   9        6.48       66.72     76.60 o 
   1  15   9      311.48      214.34     76.10 o 
   2  15   9       82.81       83.35     61.30 o 
   3  15   9      472.02      498.91    118.52 o 
   4  15   9      155.49      135.93     73.64 o 
  -2  16   9        7.74      109.02     66.88 o 
  -1  16   9      324.76      376.49    183.24 o 
   0  16   9       44.34      128.84     93.56 o 
   1  16   9      342.16      347.33    130.81 o 
   2  16   9        6.15      162.39     72.30 o 
   0   0  10    17280.90    16661.60    367.79 o 
   1   0  10    13041.29    13162.81    167.49 o 
   2   0  10       47.12       58.97     18.92 o 
   3   0  10     8366.91     8273.35    228.50 o 
   4   0  10    29798.37    29749.84    476.63 o 
   5   0  10    17026.19    16676.34    468.34 o 
   6   0  10     1116.78     1081.24    114.85 o 
   7   0  10     4291.02     4262.88     96.32 o 
   8   0  10    14161.91    15079.00    693.26 o 
   9   0  10      560.32      594.43    174.06 o 
  10   0  10      152.01      180.27     80.08 o 
  11   0  10     1249.09     1328.03    251.68 o 
  12   0  10      653.56      529.73    162.22 o 
 -12   1  10      344.86      394.57    149.22 o 
 -11   1  10     1601.19     1763.10    259.46 o 
 -10   1  10      216.85      205.96     76.39 o 
  -9   1  10     4108.22     4228.11    517.67 o 
  -8   1  10     1132.05     1039.88     99.63 o 
  -7   1  10     7886.14     8087.69   1458.94 o 
  -6   1  10     5805.11     5752.18    974.95 o 
  -5   1  10     3318.16     3298.87    231.14 o 
  -4   1  10     2053.05     2169.63    194.57 o 
  -3   1  10    24462.08    24398.01    392.39 o 
  -2   1  10    17161.51    16865.46    257.38 o 
  -1   1  10    30769.87    30449.10    327.61 o 
   0   1  10   126303.15     1457.76  44175.43 o 
   1   1  10    30872.52    30939.69    310.68 o 
   2   1  10    16280.95    16229.98    234.94 o 
   3   1  10    23662.27    23788.14    353.20 o 
   4   1  10     2086.52     2168.96    191.61 o 
   5   1  10     3393.65     3508.32    322.07 o 
   6   1  10     5568.77      467.61   2682.74 o 
   7   1  10     7576.06      286.86   3758.98 o 
   8   1  10     1012.72     1036.04    156.81 o 
   9   1  10     3824.13     3389.82    343.59 o 
  10   1  10      230.83      226.00     87.19 o 
  11   1  10     1598.43     1689.49    264.22 o 
  12   1  10      358.53      265.81     98.39 o 
 -12   2  10      155.87      178.40     75.28 o 
 -11   2  10     1311.63     1089.58    210.00 o 
 -10   2  10      127.35      122.63     51.22 o 
  -9   2  10      404.58      459.40    115.31 o 
  -8   2  10    10447.34    10794.82   1199.21 o 
  -7   2  10     6245.50     6468.48    408.52 o 
  -6   2  10       92.00      140.87     69.35 o 
  -5   2  10     4163.29     4102.90    242.22 o 
  -4   2  10     2530.28     2671.15    200.26 o 
  -3   2  10     7733.43     7585.69    260.37 o 
  -2   2  10     1073.45     1142.25    110.31 o 
  -1   2  10     2764.01     2963.04    164.71 o 
   0   2  10    12936.76    12972.95    181.55 o 
   1   2  10     2596.87     2468.54    120.54 o 
   2   2  10     1238.84     1225.86    100.66 o 
   3   2  10     8413.52     8319.32    231.07 o 
   4   2  10     2523.04     2481.85    199.86 o 
   5   2  10     4060.73     4264.87    316.15 o 
   6   2  10       56.65      110.18     34.20 o 
   7   2  10     6405.51     6491.35    355.16 o 
   8   2  10     9718.23    10240.62    492.24 o 
   9   2  10      498.60      512.01     98.75 o 
  10   2  10      107.81      177.41     86.73 o 
  11   2  10     1346.57     1066.72    172.95 o 
  12   2  10      172.48      178.72     88.07 o 
 -12   3  10      977.65      908.77    195.34 o 
 -11   3  10       11.24       66.02     44.55 o 
 -10   3  10      302.73      449.83    141.16 o 
  -9   3  10     3041.37     3276.08    382.17 o 
  -8   3  10      156.70      197.25     77.38 o 
  -7   3  10     1215.70     1164.88    165.35 o 
  -6   3  10     2314.73     2569.51    210.50 o 
  -5   3  10     1524.58     1518.70    141.52 o 
  -4   3  10      526.22      555.59     71.37 o 
  -3   3  10     1061.74      955.99    119.66 o 
  -2   3  10     5569.27     5578.09    225.21 o 
  -1   3  10     1501.71      279.02    579.30 o 
   0   3  10     5574.93     5737.25    255.15 o 
   1   3  10     1588.86     1658.38    162.49 o 
   2   3  10     5320.98     5064.83    201.26 o 
   3   3  10     1149.56     1099.61    102.58 o 
   4   3  10      518.54      433.57     85.42 o 
   5   3  10     1364.92     1462.81    188.36 o 
   6   3  10     2404.77     2689.56    229.58 o 
   7   3  10     1018.90      992.96    177.75 o 
   8   3  10      189.60      265.02     68.84 o 
   9   3  10     2850.21     3112.88    281.61 o 
  10   3  10      294.00      231.31     86.68 o 
  11   3  10       15.28      110.86     46.31 o 
  12   3  10      992.41      738.09    170.02 o 
 -12   4  10       52.56      111.17     59.97 o 
 -11   4  10       67.55      168.67     59.03 o 
 -10   4  10       64.88      115.30     55.17 o 
  -9   4  10      357.94      410.53    125.92 o 
  -8   4  10     4491.44     4667.58    488.85 o 
  -7   4  10     2322.98     2685.48    325.02 o 
  -6   4  10      291.63      327.72     71.48 o 
  -5   4  10     3760.96     3931.46    243.55 o 
  -4   4  10     3515.88     3521.64    217.06 o 
  -3   4  10      646.61      696.45     93.63 o 
  -2   4  10      173.64      179.29     31.35 o 
  -1   4  10     2496.01      486.04   1011.09 o 
   0   4  10     2855.09     2844.49    157.19 o 
   1   4  10     2554.76     2269.54    172.38 o 
   2   4  10      196.92      219.86     31.54 o 
   3   4  10      730.82      749.83     85.14 o 
   4   4  10     3648.08     3787.36    197.71 o 
   5   4  10     3456.67     3732.79    361.79 o 
   6   4  10      313.03      398.73    101.46 o 
   7   4  10     2172.94     2374.24    265.92 o 
   8   4  10     4461.24     4555.33    262.19 o 
   9   4  10      439.19      328.09    100.95 o 
  10   4  10       81.07       62.82     40.81 o 
  11   4  10       68.56      112.86     67.21 o 
  12   4  10       38.51       73.36     66.75 o 
 -12   5  10      199.29      194.80     70.08 o 
 -11   5  10      518.13      477.35    134.70 o 
 -10   5  10      708.28      682.93    151.22 o 
  -9   5  10     1480.53     1547.91    260.63 o 
  -8   5  10     2962.50     3442.13    577.99 o 
  -7   5  10     1018.88      901.47    183.31 o 
  -6   5  10     1986.83     2037.92    197.51 o 
  -5   5  10     6913.27     7059.04    289.02 o 
  -4   5  10        2.15       62.87     33.65 o 
  -3   5  10      858.14      864.79    111.12 o 
  -2   5  10    12135.79    12291.68    322.14 o 
  -1   5  10     6653.10     6539.44    231.03 o 
   0   5  10     1773.17     2061.06    180.15 o 
   1   5  10     6664.36     6338.44    213.79 o 
   2   5  10    12052.41    11408.71    436.13 o 
   3   5  10      871.74      856.35     90.96 o 
   4   5  10        3.45       24.67     27.34 o 
   5   5  10     6614.36     6954.23    271.28 o 
   6   5  10     2175.00     2041.93    240.36 o 
   7   5  10      918.99     1047.05    154.95 o 
   8   5  10     3005.79     3398.39    394.95 o 
   9   5  10     1473.48     1381.76    175.77 o 
  10   5  10      823.79      868.28    150.06 o 
  11   5  10      499.32      630.33    186.44 o 
  12   5  10      213.60      216.11     92.28 o 
 -11   6  10      628.10      506.79    171.27 o 
 -10   6  10      111.14       91.96     54.19 o 
  -9   6  10      537.32      564.24    135.26 o 
  -8   6  10     1384.18     1344.95    296.00 o 
  -7   6  10     1447.55     1555.83    267.42 o 
  -6   6  10      390.19      486.84    105.38 o 
  -5   6  10     1958.28     1983.72    167.71 o 
  -4   6  10     2377.64     2502.67    254.51 o 
  -3   6  10    18105.03    18170.65    470.42 o 
  -2   6  10    10865.76    11042.87    402.90 o 
  -1   6  10     1686.61     1626.68     99.89 o 
   0   6  10    17185.60    16524.48    463.78 o 
   1   6  10     1596.27     1659.75    188.85 o 
   2   6  10    10896.04    11147.50    310.89 o 
   3   6  10    18005.73    18101.93    607.63 o 
   4   6  10     2207.51     2203.02    166.79 o 
   5   6  10     1954.82     1804.41    143.49 o 
   6   6  10      322.07      241.77     53.86 o 
   7   6  10     1347.15     1432.94    189.11 o 
   8   6  10     1381.88     1305.68    182.92 o 
   9   6  10      608.67      562.93    113.96 o 
  10   6  10      114.37      145.58     53.55 o 
  11   6  10      617.29      483.74    121.80 o 
 -11   7  10      393.49      271.61     94.08 o 
 -10   7  10      391.30      458.59    123.81 o 
  -9   7  10      666.51      660.76    176.83 o 
  -8   7  10     2259.87     2498.67    374.21 o 
  -7   7  10      100.61      140.61     68.13 o 
  -6   7  10     1779.58     1822.22    219.18 o 
  -5   7  10     3622.23     3698.35    324.73 o 
  -4   7  10      900.61     1054.41    123.23 o 
  -3   7  10     2760.15     2673.15    135.08 o 
  -2   7  10    13813.82    13760.53    370.06 o 
  -1   7  10    22286.05    22180.56    630.18 o 
   0   7  10     2157.93     2022.96    155.07 o 
   1   7  10    22524.57    22930.13    648.65 o 
   2   7  10    13754.92    14352.53    407.06 o 
   3   7  10     2820.74     2909.81    136.08 o 
   4   7  10      820.52      946.99    117.54 o 
   5   7  10     3506.18     3186.89    305.43 o 
   6   7  10     1697.93     1738.00    147.25 o 
   7   7  10      128.22      176.86     68.08 o 
   8   7  10     2124.05     2197.75    255.14 o 
   9   7  10      717.91      740.18    144.73 o 
  10   7  10      494.76      471.64    110.22 o 
  11   7  10      383.82      366.63     95.99 o 
 -11   8  10      877.39      652.42    187.04 o 
 -10   8  10      106.84      105.89     74.22 o 
  -9   8  10        3.17       89.19     62.92 o 
  -8   8  10      567.88      585.32    140.94 o 
  -7   8  10     3733.89     4220.32    503.13 o 
  -6   8  10     1055.25     1127.92    162.28 o 
  -5   8  10     1369.28     1413.51    190.72 o 
  -4   8  10       38.94       96.71     43.23 o 
  -3   8  10    13282.46    13545.75    518.80 o 
  -2   8  10     4649.36     4361.17    184.84 o 
  -1   8  10     1336.57     1498.68    153.16 o 
   0   8  10    17122.15    16495.66    720.91 o 
   1   8  10     1125.99     1210.40    124.00 o 
   2   8  10     4499.29     4675.81    223.89 o 
   3   8  10    12866.87    13818.67    503.04 o 
   4   8  10       33.61       63.83     37.72 o 
   5   8  10     1411.31     1557.68    223.82 o 
   6   8  10     1074.24      979.39    149.14 o 
   7   8  10     3618.14     3502.11    311.05 o 
   8   8  10      639.55      595.66    117.82 o 
   9   8  10        1.02      120.92     47.71 o 
  10   8  10       96.40      129.18     50.45 o 
  11   8  10      833.68      778.11    159.60 o 
 -10   9  10      183.94      203.33    102.49 o 
  -9   9  10      483.18      271.79     93.62 o 
  -8   9  10      108.61      148.92     66.29 o 
  -7   9  10      356.42      392.19    113.59 o 
  -6   9  10     3115.92     2840.26    256.08 o 
  -5   9  10      177.93      209.39     61.19 o 
  -4   9  10       27.17       91.54     32.81 o 
  -3   9  10     2286.84     2178.90    245.20 o 
  -2   9  10     3997.63     3701.35    330.18 o 
  -1   9  10     2812.42     2768.16    141.02 o 
   0   9  10       12.05      104.20     64.74 o 
   1   9  10     3057.32     3136.44    164.44 o 
   2   9  10     3859.36     4247.47    264.94 o 
   3   9  10     2216.62     1770.75    177.52 o 
   4   9  10       17.70       92.05     54.34 o 
   5   9  10      147.30      224.35     61.77 o 
   6   9  10     2982.95     2944.05    300.42 o 
   7   9  10      298.43      473.80    110.72 o 
   8   9  10       83.52      158.41     72.10 o 
   9   9  10      542.04      576.88    128.57 o 
  10   9  10      212.20      161.03     58.42 o 
 -10  10  10      201.84      233.00     91.88 o 
  -9  10  10      129.38      134.65     59.74 o 
  -8  10  10      290.64      282.88     87.78 o 
  -7  10  10     1353.83     1185.61    213.00 o 
  -6  10  10     1590.72     1575.60    181.85 o 
  -5  10  10     1358.04     1297.43    184.94 o 
  -4  10  10     1833.67     1876.53    207.88 o 
  -3  10  10     1132.70     1103.19    175.85 o 
  -2  10  10       65.04      101.28     44.38 o 
  -1  10  10     3388.00     3743.04    343.47 o 
   0  10  10     1202.00     1293.98    201.79 o 
   1  10  10     3065.56     3022.85    100.73 o 
   2  10  10       84.96       60.54     56.03 o 
   3  10  10     1306.41     1129.81    159.49 o 
   4  10  10     1933.88     1821.90    196.12 o 
   5  10  10     1289.32     1215.94    190.35 o 
   6  10  10     1655.77     1761.69    292.54 o 
   7  10  10     1320.59     1301.29    172.74 o 
   8  10  10      314.21      274.26     72.72 o 
   9  10  10      139.59      108.05     53.46 o 
  10  10  10      198.66      217.38     65.43 o 
  -9  11  10      124.30      243.31     92.48 o 
  -8  11  10      378.84      426.32    154.37 o 
  -7  11  10      578.64      548.72    144.82 o 
  -6  11  10      928.55      987.65    164.23 o 
  -5  11  10      161.26      179.22     72.14 o 
  -4  11  10      110.13      170.76     58.93 o 
  -3  11  10       12.76      130.58     62.68 o 
  -2  11  10      829.88      773.39    135.76 o 
  -1  11  10      499.24      490.09    104.26 o 
   0  11  10      782.40      720.03    154.71 o 
   1  11  10      441.81      153.60    210.83 o 
   2  11  10      690.99      864.87    139.94 o 
   3  11  10       12.16       50.54     80.30 o 
   4  11  10       97.34      113.07     55.48 o 
   5  11  10      137.55      223.04    102.43 o 
   6  11  10      968.76     1116.05    258.95 o 
   7  11  10      554.33      550.13    108.58 o 
   8  11  10      383.91      324.41     88.27 o 
   9  11  10      129.53       87.02     47.04 o 
  -8  12  10      157.36      251.09    109.10 o 
  -7  12  10      366.12      291.67    139.27 o 
  -6  12  10      227.37      234.03     80.36 o 
  -5  12  10      561.63      616.54    119.52 o 
  -4  12  10      758.46      751.34    138.47 o 
  -3  12  10     3278.36     2818.11    356.51 o 
  -2  12  10     1383.86     1348.14    180.86 o 
  -1  12  10      466.25      490.94    135.06 o 
   0  12  10      128.02      179.98     67.27 o 
   1  12  10      444.64      535.07    187.46 o 
   2  12  10     1459.59     1334.29    221.96 o 
   3  12  10     3365.41     3499.38    291.75 o 
   4  12  10      748.59      816.46    170.98 o 
   5  12  10      524.10      649.73    147.09 o 
   6  12  10      213.33      351.18    128.08 o 
   7  12  10      341.61      226.11     90.88 o 
   8  12  10      147.94      183.17     68.18 o 
  -7  13  10      120.92      160.13     90.18 o 
  -6  13  10      241.99      341.85    116.29 o 
  -5  13  10      270.12      248.77    118.76 o 
  -4  13  10      128.73      299.88    145.37 o 
  -3  13  10       14.27      102.58     67.68 o 
  -2  13  10      322.24      264.04     93.89 o 
  -1  13  10     1258.73     1273.36    197.81 o 
   0  13  10      445.86      399.55    144.45 o 
   1  13  10     1194.02     1419.18    382.54 o 
   2  13  10      259.24      260.04     89.51 o 
   3  13  10        2.18       43.68     64.14 o 
   4  13  10      123.23      158.26     76.83 o 
   5  13  10      244.20      314.37    118.96 o 
   6  13  10      218.84      277.16    151.62 o 
   7  13  10      133.45      171.96     87.49 o 
  -6  14  10       31.04      119.44     76.51 o 
  -5  14  10      147.61      138.88     87.85 o 
  -4  14  10       66.81      202.56     96.81 o 
  -3  14  10      590.92      709.04    264.23 o 
  -2  14  10      703.34      753.89    251.37 o 
  -1  14  10      215.48      178.18    114.40 o 
   0  14  10     1181.83     1074.55    274.38 o 
   1  14  10      275.87      321.48     97.97 o 
   2  14  10      662.48      585.08    170.11 o 
   3  14  10      545.62      567.34    170.41 o 
   4  14  10       64.99      131.49     70.75 o 
   5  14  10      162.00      318.91    135.53 o 
   6  14  10       18.52       70.13     77.78 o 
  -4  15  10       16.10      275.78    126.61 o 
  -3  15  10      157.76      195.42    109.87 o 
  -2  15  10      314.85      425.55    154.32 o 
  -1  15  10      245.96      304.61    128.02 o 
   0  15  10       71.62      331.66    190.64 o 
   1  15  10      195.05      204.78     75.13 o 
   2  15  10      356.48      334.11    105.47 o 
   3  15  10      156.07       95.79     88.22 o 
   4  15  10       13.74       20.61     69.40 o 
  -1  16  10      209.77      374.31    145.11 o 
   0  16  10     1794.13     1920.36    321.43 o 
   1  16  10      235.59      251.10     97.79 o 
   1   0  11     2574.17     2702.23    149.66 o 
   2   0  11     5135.04     4953.16    177.79 o 
   3   0  11    30677.17    31247.24    495.90 o 
   4   0  11    27751.43    28411.47    456.33 o 
   5   0  11     7266.56     7127.84    267.47 o 
   6   0  11    17644.65    17682.25    443.63 o 
   7   0  11     1248.68     1177.65    114.86 o 
   8   0  11      476.82      541.69    127.43 o 
   9   0  11      537.52      598.67    122.03 o 
  10   0  11       45.04      168.98     82.12 o 
  11   0  11        3.51      108.31     55.33 o 
  12   0  11      339.73      269.31    104.31 o 
 -12   1  11      332.28      297.20    113.00 o 
 -11   1  11       71.27      157.46     75.20 o 
 -10   1  11      491.97      478.74    141.98 o 
  -9   1  11     3179.64     3372.11    400.19 o 
  -8   1  11      598.46      731.84    165.62 o 
  -7   1  11     4665.63     4873.91    338.67 o 
  -6   1  11     6149.81     6727.56   1979.92 o 
  -5   1  11    16565.72    16524.37    432.04 o 
  -4   1  11     3853.65     3695.76    172.02 o 
  -3   1  11     3182.64     3154.22    170.77 o 
  -2   1  11    16956.18    17012.30    290.94 o 
  -1   1  11    23570.52    23682.55    280.31 o 
   0   1  11      535.46      318.61    180.24 o 
   1   1  11    25560.15    25828.68    272.70 o 
   2   1  11    16069.50    16237.71    252.32 o 
   3   1  11     2948.28     3173.92    127.99 o 
   4   1  11     3949.20     3774.69    180.09 o 
   5   1  11    16200.47    16226.50    508.45 o 
   6   1  11     6180.10      203.22   3264.98 o 
   7   1  11     4487.78     4534.54    275.56 o 
   8   1  11      469.63      438.02    108.68 o 
   9   1  11     3274.97     3253.88    311.96 o 
  10   1  11      509.79      592.70    138.63 o 
  11   1  11       69.55      110.41     63.70 o 
  12   1  11      296.16      152.61     65.22 o 
 -12   2  11      214.38      205.28     90.95 o 
 -11   2  11      686.01      770.22    148.54 o 
 -10   2  11      966.34      896.92    152.57 o 
  -9   2  11      979.79     1047.48    167.02 o 
  -8   2  11       17.24      166.26    103.40 o 
  -7   2  11     1838.84     2004.07    239.61 o 
  -6   2  11     4524.71     4814.09    388.48 o 
  -5   2  11     3379.20     3433.54    211.08 o 
  -4   2  11    10296.59    10842.21    372.83 o 
  -3   2  11    25222.94    24474.07    437.37 o 
  -2   2  11     5488.55     5684.43    206.92 o 
  -1   2  11    12195.65    12087.31    430.68 o 
   0   2  11      157.43      224.11     37.53 o 
   1   2  11    12010.75    12001.53    324.58 o 
   2   2  11     5265.05     5216.15    177.93 o 
   3   2  11    25689.05    25673.10    416.59 o 
   4   2  11    10834.97    11295.60    377.15 o 
   5   2  11     3253.93     3166.68    301.32 o 
   6   2  11     4631.95     4866.07    274.08 o 
   7   2  11     1742.48     1994.27    174.53 o 
   8   2  11        6.17       67.91     46.87 o 
   9   2  11      994.56     1022.77    144.32 o 
  10   2  11     1033.80     1267.78    230.74 o 
  11   2  11      689.45      746.92    151.54 o 
  12   2  11      259.27      187.14     93.69 o 
 -12   3  11      383.97      349.55    117.55 o 
 -11   3  11      367.93      393.78    126.49 o 
 -10   3  11      909.83      753.23    153.87 o 
  -9   3  11     3097.95     3020.15    284.94 o 
  -8   3  11     3832.01     3878.01    332.31 o 
  -7   3  11     2168.19     2203.19    292.21 o 
  -6   3  11     2809.95     2867.56    250.84 o 
  -5   3  11     4010.46     4248.28    211.33 o 
  -4   3  11     3968.47     4133.49    284.81 o 
  -3   3  11     5955.24     5818.05    231.66 o 
  -2   3  11    15986.25    16283.00    273.06 o 
  -1   3  11     2813.94      875.75    888.10 o 
   0   3  11     4084.77     4124.52    260.07 o 
   1   3  11     2677.52     2891.42    313.68 o 
   2   3  11    15708.78    16151.29    287.81 o 
   3   3  11     6099.98     5938.62    188.52 o 
   4   3  11     4232.24     4622.96    326.79 o 
   5   3  11     3993.65     3859.96    238.25 o 
   6   3  11     2638.94     2787.75    240.86 o 
   7   3  11     2055.05     2169.02    255.71 o 
   8   3  11     3656.39     3773.07    357.24 o 
   9   3  11     3113.80     2863.73    372.16 o 
  10   3  11      890.37      837.91    161.94 o 
  11   3  11      349.67      334.70    116.33 o 
  12   3  11      333.03      302.60    113.71 o 
 -12   4  11      133.30      178.21     70.71 o 
 -11   4  11     2872.99     2584.09    382.33 o 
 -10   4  11      605.22      564.80    130.30 o 
  -9   4  11      656.25      830.46    135.34 o 
  -8   4  11     1460.48     1524.33    258.42 o 
  -7   4  11     1364.88     1454.00    199.30 o 
  -6   4  11      246.96      219.31     64.27 o 
  -5   4  11      125.79      169.32     50.40 o 
  -4   4  11     1174.48     1092.01    150.73 o 
  -3   4  11    14087.22    14157.55    371.94 o 
  -2   4  11     1085.33     1069.11    116.47 o 
   0   4  11     5810.20     5589.82    239.45 o 
   2   4  11     1029.02      962.07    119.30 o 
   3   4  11    14200.45    14156.01    311.78 o 
   4   4  11     1290.87     1196.07    110.40 o 
   5   4  11       42.75      113.60     53.81 o 
   6   4  11      250.59      204.08     65.04 o 
   7   4  11     1401.81     1463.68    167.69 o 
   8   4  11     1416.00     1499.40    168.54 o 
   9   4  11      631.34      490.72    110.67 o 
  10   4  11      578.48      625.54    155.33 o 
  11   4  11     2968.09     2524.35    414.60 o 
  12   4  11      144.58       79.11     55.62 o 
 -12   5  11      164.59      272.08     82.68 o 
 -11   5  11      210.76      306.63    105.95 o 
 -10   5  11     2643.87     2493.18    262.22 o 
  -9   5  11      217.49      323.58    106.37 o 
  -8   5  11     1731.71     1619.94    247.06 o 
  -7   5  11      204.38      363.66    104.52 o 
  -6   5  11     2854.22     3115.44    246.93 o 
  -5   5  11     8575.35     8272.97    326.32 o 
  -4   5  11     2662.90     2684.35    227.64 o 
  -3   5  11     1649.77     1613.01    130.07 o 
  -2   5  11     2418.24     2273.01    143.52 o 
  -1   5  11     1167.42      445.94    378.77 o 
   0   5  11     2159.68     2390.95    192.61 o 
   1   5  11     1154.42     1192.27    123.46 o 
   2   5  11     2505.36     2214.49    165.06 o 
   3   5  11     1592.44     1517.18    150.09 o 
   4   5  11     2309.70     2075.59    141.15 o 
   5   5  11     9048.62     8980.59    473.22 o 
   6   5  11     2553.76     2731.23    265.71 o 
   7   5  11      188.05      197.22     68.80 o 
   8   5  11     1661.02     1629.78    241.26 o 
   9   5  11      164.85      264.54     83.68 o 
  10   5  11     2627.88     2515.23    295.35 o 
  11   5  11      205.55      173.06     95.92 o 
  12   5  11      158.15      144.04     68.24 o 
 -11   6  11     1414.98     1418.20    295.70 o 
 -10   6  11      806.10      729.35    167.75 o 
  -9   6  11      187.87      177.79     73.91 o 
  -8   6  11      506.80      606.84    129.28 o 
  -7   6  11      574.50      642.25    120.14 o 
  -6   6  11     2237.93     2308.78    204.14 o 
  -5   6  11      351.75      401.91     81.49 o 
  -4   6  11     1576.73     1609.89    136.51 o 
  -3   6  11      828.12      850.11    126.25 o 
  -2   6  11     8051.79     7807.46    308.49 o 
  -1   6  11    16504.09    15977.21    409.84 o 
   0   6  11      252.08      253.52     48.03 o 
   1   6  11    16823.17    16761.21    424.28 o 
   2   6  11     8202.86     8282.37    346.72 o 
   3   6  11      887.14     1020.34    151.27 o 
   4   6  11     1557.25     1455.16     97.40 o 
   5   6  11      669.11      658.55     96.41 o 
   6   6  11     2228.42     2211.58    387.80 o 
   7   6  11      583.01      495.35    105.28 o 
   8   6  11      519.17      544.78    109.53 o 
   9   6  11      195.16      218.81     75.06 o 
  10   6  11      849.88      817.21    124.21 o 
  11   6  11     1426.85     1231.54    219.02 o 
 -11   7  11      115.16      127.87    100.56 o 
 -10   7  11     1267.21     1087.46    212.01 o 
  -9   7  11     1040.40     1033.63    195.08 o 
  -8   7  11      229.70      190.24     77.05 o 
  -7   7  11      770.71      650.33    166.65 o 
  -6   7  11     4731.31     4841.48    391.81 o 
  -5   7  11     7130.30     7087.65    301.69 o 
  -4   7  11     3957.19     3714.87    278.11 o 
  -3   7  11      131.87      177.13     44.20 o 
  -2   7  11     2918.09     2749.95    174.27 o 
  -1   7  11     1552.83     1447.07    148.90 o 
   0   7  11       61.32       67.11     32.06 o 
   1   7  11     1549.47     1397.55    156.08 o 
   2   7  11     2866.33     2608.48    219.35 o 
   3   7  11      136.90      170.03     42.78 o 
   4   7  11     3826.71     4013.07    202.15 o 
   5   7  11     7185.07     7372.21    305.90 o 
   6   7  11     4394.10     4397.17    232.13 o 
   7   7  11      776.78      698.52    136.12 o 
   8   7  11      222.40      226.96     81.38 o 
   9   7  11     1147.13     1152.52    185.62 o 
  10   7  11     1319.52     1180.35    196.66 o 
  11   7  11      145.28       81.83     44.93 o 
 -11   8  11      134.97      100.88     90.05 o 
 -10   8  11      763.55      731.93    169.52 o 
  -9   8  11       10.47       96.40     48.61 o 
  -8   8  11      188.70      169.46     71.11 o 
  -7   8  11      296.87      319.76     80.72 o 
  -6   8  11      482.42      479.70    112.24 o 
  -5   8  11     1312.49     1542.08    144.34 o 
  -4   8  11     3052.49     3102.91    274.36 o 
  -3   8  11     1597.29     1607.04    181.34 o 
  -2   8  11     1686.69     1601.73    142.58 o 
  -1   8  11     4230.97     3947.29    223.69 o 
   0   8  11     3170.69     2882.27    269.48 o 
   1   8  11     3821.95     3700.28    115.64 o 
   2   8  11     1714.35     1890.34    152.92 o 
   3   8  11     1634.42     1873.37    176.11 o 
   4   8  11     2997.94     3193.76    205.28 o 
   5   8  11     1436.52     1439.43    221.47 o 
   6   8  11      499.73      510.06    122.55 o 
   7   8  11      297.22      357.42    104.41 o 
   8   8  11      209.34      148.74     51.99 o 
   9   8  11        9.00       65.15     45.02 o 
  10   8  11      714.57      473.92    122.57 o 
  11   8  11       95.74      120.66     58.31 o 
 -10   9  11        8.13       69.37     51.87 o 
  -9   9  11     1222.86     1039.38    183.55 o 
  -8   9  11      626.35      542.92    166.14 o 
  -7   9  11       64.35      114.71     49.67 o 
  -6   9  11     1580.30     1381.26    194.31 o 
  -5   9  11      665.70      562.17    136.06 o 
  -4   9  11      103.94      116.48     42.29 o 
  -3   9  11      128.46      181.60     49.96 o 
  -2   9  11     1357.34     1412.57    180.07 o 
  -1   9  11      224.50      277.17     73.49 o 
   0   9  11       55.70      102.31     58.40 o 
   1   9  11      180.66      177.37     46.61 o 
   2   9  11     1490.38     1570.60    140.34 o 
   3   9  11      119.38      173.21     43.93 o 
   4   9  11      127.36      239.57     69.80 o 
   5   9  11      659.23      657.19    129.58 o 
   6   9  11     1422.86     1160.35    206.36 o 
   7   9  11       63.80       46.65     75.74 o 
   8   9  11      584.84      533.93    108.49 o 
   9   9  11     1236.08     1249.03    139.84 o 
  10   9  11       15.22       67.24     42.62 o 
  -9  10  11      235.06      346.68    145.73 o 
  -8  10  11      119.65      199.10     67.97 o 
  -7  10  11      541.07      489.06    130.55 o 
  -6  10  11      505.63      527.88    133.08 o 
  -5  10  11     1038.98     1013.15    176.83 o 
  -4  10  11     1742.73     1786.12    227.00 o 
  -3  10  11     2432.51     2341.65    232.28 o 
  -2  10  11     1268.18     1284.98    192.93 o 
  -1  10  11     1050.46     1009.09    162.24 o 
   0  10  11     1188.92     1214.50    201.26 o 
   1  10  11     1164.47     1150.36    145.16 o 
   2  10  11     1276.13     1271.48    199.23 o 
   3  10  11     2431.83      268.56   1176.58 o 
   4  10  11     1746.67      398.23    730.18 o 
   5  10  11     1109.33      321.49    389.67 o 
   6  10  11      507.32      483.42    148.95 o 
   7  10  11      532.79      636.82    147.51 o 
   8  10  11       96.96      160.97     76.95 o 
   9  10  11      208.87      214.69     79.14 o 
  -9  11  11      157.41       79.75     65.05 o 
  -8  11  11      427.22      393.48    144.82 o 
  -7  11  11     1016.26      977.14    225.53 o 
  -6  11  11      176.48      201.20     61.88 o 
  -5  11  11      478.98      477.07     94.06 o 
  -4  11  11      244.40      241.70     67.18 o 
  -3  11  11      576.01      388.32    104.03 o 
  -2  11  11     7240.62     7241.50    386.14 o 
  -1  11  11     1227.39     1232.61    170.31 o 
   0  11  11      462.31      516.97    123.12 o 
   1  11  11     1181.34     1070.84    202.53 o 
   2  11  11     7119.62     7629.08    302.44 o 
   3  11  11      552.92      554.88    114.45 o 
   4  11  11      259.26      330.40     94.58 o 
   5  11  11      430.95      424.33    126.71 o 
   6  11  11      156.29      197.40    100.06 o 
   7  11  11      913.88     1081.96    159.65 o 
   8  11  11      432.72      524.30    115.64 o 
   9  11  11      163.60      212.65     71.74 o 
  -8  12  11      229.71      207.34     94.67 o 
  -7  12  11       39.15      203.41     91.23 o 
  -6  12  11       95.28      173.28     74.25 o 
  -5  12  11      143.92      233.79     70.30 o 
  -4  12  11     1177.05     1141.58    248.96 o 
  -3  12  11     3772.64     3449.78    298.42 o 
  -2  12  11      146.67      145.96     55.68 o 
  -1  12  11     2572.82     2370.64    270.92 o 
   0  12  11      761.26      725.67    167.70 o 
   1  12  11     2513.99     2475.11    557.88 o 
   2  12  11      167.21      148.36     77.66 o 
   3  12  11     3735.64     3709.88    459.74 o 
   4  12  11     1300.17     1307.01    174.71 o 
   5  12  11      134.29      162.61    109.78 o 
   6  12  11       87.83      227.94    117.98 o 
   7  12  11       49.20      207.22    104.43 o 
   8  12  11      189.35      189.72     77.73 o 
  -7  13  11      452.88      344.08    150.52 o 
  -6  13  11       30.36      112.79     55.69 o 
  -5  13  11      210.56      159.24     97.52 o 
  -4  13  11      596.98      511.11    129.29 o 
  -3  13  11       74.16      164.75     86.43 o 
  -2  13  11     3941.34     3936.17    589.32 o 
  -1  13  11     1673.35     1781.69    376.57 o 
   0  13  11      753.94      905.91    274.20 o 
   1  13  11     1585.87     1747.01    313.69 o 
   2  13  11     3843.33     3768.25    450.03 o 
   3  13  11       55.55      161.31     73.63 o 
   4  13  11      685.55      578.34    123.07 o 
   5  13  11      183.62      224.76    113.99 o 
   6  13  11       33.44      113.75     93.79 o 
   7  13  11      444.60      400.39    133.49 o 
  -6  14  11      102.02      136.76     85.91 o 
  -5  14  11       76.86      126.59     80.42 o 
  -4  14  11      474.97      415.66    161.17 o 
  -3  14  11      588.77      461.53    173.98 o 
  -2  14  11        5.95       47.83     92.48 o 
  -1  14  11      619.80      746.86    205.56 o 
   0  14  11     1560.17     1320.15    387.47 o 
   1  14  11      570.20      764.71    140.12 o 
   2  14  11        7.09       92.26     62.45 o 
   3  14  11      658.90      661.91    140.98 o 
   4  14  11      427.86      474.61    126.60 o 
   5  14  11       92.74      182.61    108.48 o 
   6  14  11       87.26      150.41     88.24 o 
  -4  15  11      206.03      340.78    119.04 o 
  -3  15  11       49.67      121.16     91.12 o 
  -2  15  11       85.92      292.26    131.36 o 
  -1  15  11      364.35      542.85    205.65 o 
   0  15  11       53.95       35.08     55.90 o 
   1  15  11      378.85      358.23    117.25 o 
   2  15  11       69.36       85.91     59.82 o 
   3  15  11       52.01      114.68     65.82 o 
   4  15  11      248.88      162.38     90.55 o 
   0   0  12    16754.87    16970.63    493.19 o 
   1   0  12     2095.13     2012.23    152.67 o 
   2   0  12     5224.43     5423.66    192.07 o 
   3   0  12    10870.38    11175.10    330.46 o 
   4   0  12     5028.39     4877.74    206.30 o 
   5   0  12     6269.36     6384.86    232.20 o 
   6   0  12     4113.56     3977.91     82.21 o 
   7   0  12     4171.18     4210.38    246.27 o 
   8   0  12      343.81      350.15     80.14 o 
   9   0  12        4.72       67.00     47.04 o 
  10   0  12      478.27      497.95    127.95 o 
  11   0  12       36.88      102.47     77.47 o 
  12   0  12     2315.29     2020.82    426.35 o 
 -12   1  12      202.34      190.52     90.97 o 
 -11   1  12      391.39      336.91    101.96 o 
 -10   1  12      267.27      203.30     84.95 o 
  -9   1  12      120.66      147.77     60.17 o 
  -8   1  12     4219.23     4329.49    366.97 o 
  -7   1  12     1210.62     1420.34    177.71 o 
  -6   1  12     1715.41     1725.45    260.60 o 
  -5   1  12     7387.77     7342.31    234.41 o 
  -4   1  12     2838.85     2771.07    144.75 o 
  -3   1  12      740.19      780.27     94.39 o 
  -2   1  12    20277.86    19930.99    448.16 o 
  -1   1  12    12669.18    12656.01    366.60 o 
   0   1  12      137.59       82.26     46.96 o 
   1   1  12    14248.85    14048.22    367.94 o 
   2   1  12    20038.46    20013.01    288.57 o 
   3   1  12      788.84      827.02     90.99 o 
   4   1  12     2746.47     2700.36    156.40 o 
   5   1  12     7774.00     7614.50    253.21 o 
   6   1  12     1740.06     1540.87    120.88 o 
   7   1  12     1235.88     1206.25    132.19 o 
   8   1  12     4213.11     4078.44    265.72 o 
   9   1  12      118.90      205.19     76.26 o 
  10   1  12      263.44      367.02    101.38 o 
  11   1  12      362.67      349.89     97.30 o 
  12   1  12      183.08      232.73     78.95 o 
 -12   2  12     1188.08     1071.00    218.12 o 
 -11   2  12      192.79      254.05     87.21 o 
 -10   2  12      149.16      223.17     83.68 o 
  -9   2  12       94.34      220.17     79.04 o 
  -8   2  12       33.57      155.89     78.21 o 
  -7   2  12     4301.18     4593.80    459.13 o 
  -6   2  12     4820.38     5043.10    330.81 o 
  -5   2  12     1404.00     1480.93    144.84 o 
  -4   2  12     1731.11     1819.58    162.32 o 
  -3   2  12     5324.59     5333.04    209.35 o 
  -2   2  12     4722.27     4722.67    184.52 o 
  -1   2  12    16080.78    15669.29    324.63 o 
   0   2  12    20222.51    20669.86    423.40 o 
   1   2  12    15371.76    15292.67    241.30 o 
   2   2  12     4701.07     4428.35    165.82 o 
   3   2  12     5063.77     4930.12    220.26 o 
   4   2  12     1764.62     1796.33    216.71 o 
   5   2  12     1351.77     1612.23    187.42 o 
   6   2  12     4684.19     4865.43    305.70 o 
   7   2  12     4163.00     4423.45    369.84 o 
   8   2  12       23.09       82.46     48.68 o 
   9   2  12      118.20      115.44     44.23 o 
  10   2  12      166.80      175.19     89.67 o 
  11   2  12      156.23      416.76     99.11 o 
  12   2  12     1364.88     1166.89    260.24 o 
 -12   3  12      286.80      235.46     88.35 o 
 -11   3  12      848.82      812.53    210.40 o 
 -10   3  12      414.71      336.05    110.94 o 
  -9   3  12      161.92      174.84     74.03 o 
  -8   3  12      271.92      240.93    124.07 o 
  -7   3  12     2940.11     3132.52    308.55 o 
  -6   3  12       28.05      111.87     43.24 o 
  -5   3  12    10294.11    10422.44    316.94 o 
  -4   3  12     1030.65     1204.52    160.42 o 
  -3   3  12     2008.47     2055.84    130.03 o 
  -2   3  12    21046.69    21057.36    342.36 o 
  -1   3  12     3879.64     4298.90    709.88 o 
   0   3  12     4586.11     4630.27    268.07 o 
   1   3  12     4334.82     4745.89    846.11 o 
   2   3  12    20192.97    19307.34    892.21 o 
   3   3  12     1915.62     1825.52    100.21 o 
   4   3  12     1051.89     1160.08    139.41 o 
   5   3  12    10064.70     9717.47    385.26 o 
   6   3  12        9.94       49.86     50.13 o 
   7   3  12     2986.29     3048.53    242.22 o 
   8   3  12      290.91      324.58     96.29 o 
   9   3  12      157.05      140.50     57.92 o 
  10   3  12      382.14      343.20    100.64 o 
  11   3  12      858.34      860.23    218.31 o 
  12   3  12      288.51      278.13    106.49 o 
 -12   4  12       56.89      109.83     64.88 o 
 -11   4  12       58.88       79.05     48.41 o 
 -10   4  12       58.21      145.91     68.05 o 
  -9   4  12      736.81      753.22    138.85 o 
  -8   4  12      379.77      500.29    146.90 o 
  -7   4  12      842.79      802.75    133.72 o 
  -6   4  12     8092.97     8178.09    353.65 o 
  -5   4  12     3283.93     3291.00    220.62 o 
  -4   4  12      468.54      507.05     80.62 o 
  -3   4  12     2449.48     2527.66    168.56 o 
  -2   4  12     6788.97     6847.75    235.29 o 
  -1   4  12    21817.23    21761.10    514.74 o 
   0   4  12    14129.33    14246.52    706.04 o 
   1   4  12    21367.59    20989.35    393.96 o 
   2   4  12     6423.80     6395.12    208.85 o 
   3   4  12     2340.05     2193.48    118.24 o 
   4   4  12      437.13      452.40     57.16 o 
   5   4  12     3216.94     3377.35    267.05 o 
   6   4  12     8192.69     8970.01    464.77 o 
   7   4  12      906.31     1030.18    140.57 o 
   8   4  12      446.93      350.76     89.25 o 
   9   4  12      717.41      704.14    129.85 o 
  10   4  12       81.98      151.36     52.16 o 
  11   4  12       53.10      110.07    114.17 o 
  12   4  12       85.70      139.39     67.60 o 
 -12   5  12       65.65      132.84     65.44 o 
 -11   5  12      557.87      549.16    143.06 o 
 -10   5  12     1633.76     1525.48    259.88 o 
  -9   5  12       62.99      110.54     61.95 o 
  -8   5  12       42.89      109.41     56.99 o 
  -7   5  12      855.36     1027.30    172.59 o 
  -6   5  12     1029.28     1003.45    125.37 o 
  -5   5  12    11639.22    11725.81    408.68 o 
  -4   5  12      821.01      913.22    150.78 o 
  -3   5  12      867.64      953.51    130.15 o 
  -2   5  12     7943.22     7613.24    290.53 o 
  -1   5  12      978.51      694.10    181.08 o 
   0   5  12     4538.89     4542.23    223.34 o 
   1   5  12      920.86      916.19    110.84 o 
   2   5  12     7992.66     7620.78    280.79 o 
   3   5  12      775.82      752.61     91.18 o 
   4   5  12      880.71      836.58     94.86 o 
   5   5  12    10962.38    10737.68    627.65 o 
   6   5  12     1079.95     1055.20    170.31 o 
   7   5  12      947.25      980.58    148.90 o 
   8   5  12       25.28       58.11     46.14 o 
   9   5  12       54.08       94.84     51.65 o 
  10   5  12     1631.96     1543.43    243.02 o 
  11   5  12      551.53      391.78    128.81 o 
  12   5  12       67.24      106.38     58.95 o 
 -11   6  12      134.18      106.16     65.83 o 
 -10   6  12      209.15      278.34     81.53 o 
  -9   6  12      382.40      387.35    104.94 o 
  -8   6  12      406.30      419.82    109.97 o 
  -7   6  12     1558.10     1667.24    219.81 o 
  -6   6  12     1844.93     1831.54    221.21 o 
  -5   6  12     3110.16     3131.57    181.17 o 
  -4   6  12        0.86       74.60     34.67 o 
  -3   6  12     4416.70     4533.08    180.20 o 
  -2   6  12    10864.04    10792.02    274.27 o 
  -1   6  12     4632.11      843.04   1945.73 o 
   0   6  12     8411.32     7980.88    350.47 o 
   2   6  12    11450.85    11142.71    454.04 o 
   3   6  12     4293.71     4260.40    200.65 o 
   4   6  12        1.31       48.07     22.55 o 
   5   6  12     2981.82     2889.35    127.14 o 
   6   6  12     1986.85     2193.74    214.87 o 
   7   6  12     1556.63     1763.85    291.57 o 
   8   6  12      409.25      491.10    106.92 o 
   9   6  12      356.46      431.30    104.18 o 
  10   6  12      198.64      231.83     84.91 o 
  11   6  12      163.53      273.91    116.96 o 
 -11   7  12      437.73      425.29    135.59 o 
 -10   7  12     1348.23     1209.41    213.40 o 
  -9   7  12      201.69      184.32     65.75 o 
  -8   7  12       36.32      138.65     85.28 o 
  -7   7  12     2972.67     2848.52    262.93 o 
  -6   7  12     3543.34     3434.45    187.03 o 
  -5   7  12     3672.90     3502.97    238.71 o 
  -4   7  12      682.05      694.75    133.21 o 
  -3   7  12     2958.73     2895.62    229.25 o 
  -2   7  12     4432.72     4147.87    138.95 o 
  -1   7  12      328.07      311.93     50.45 o 
   0   7  12        3.06       51.39     24.00 o 
   1   7  12      440.29      419.73     69.14 o 
   2   7  12     4293.60     4379.61    162.84 o 
   3   7  12     3275.98     3235.70    113.70 o 
   4   7  12      700.08      739.56    118.16 o 
   5   7  12     3237.44     3062.36    145.98 o 
   6   7  12     3709.94     3897.02    469.06 o 
   7   7  12     2869.50     2902.58    419.34 o 
   8   7  12       25.59      134.14     54.88 o 
   9   7  12      170.40      209.18     66.99 o 
  10   7  12     1408.16     1248.50    227.45 o 
  11   7  12      402.30      318.80    105.39 o 
 -10   8  12      161.01      144.95     70.26 o 
  -9   8  12      782.31      671.95    156.54 o 
  -8   8  12      301.96      293.78     94.60 o 
  -7   8  12     2703.91     2885.53    280.17 o 
  -6   8  12     3940.49     3679.12    301.12 o 
  -5   8  12     1815.57     1771.32    149.77 o 
  -4   8  12      957.19      897.56    132.11 o 
  -3   8  12     6398.66     6395.09    294.90 o 
  -2   8  12     6388.57     6077.62    248.74 o 
  -1   8  12     1102.35     1114.56    126.79 o 
   0   8  12     5143.67     5317.59    288.93 o 
   1   8  12      923.06      884.84    118.13 o 
   2   8  12     6478.85     6633.94    297.57 o 
   3   8  12     6689.76     7366.08    307.59 o 
   4   8  12      999.56      967.12    145.93 o 
   5   8  12     1955.20     1843.58    153.44 o 
   6   8  12     3840.96     3670.98    406.40 o 
   7   8  12     2927.42     3043.13    388.16 o 
   8   8  12      365.96      524.61    122.14 o 
   9   8  12      783.54      714.49    104.56 o 
  10   8  12      116.97      133.88     63.48 o 
 -10   9  12      292.04      208.55    118.91 o 
  -9   9  12       59.96       64.22     49.27 o 
  -8   9  12      354.02      313.56    101.65 o 
  -7   9  12     3205.59     3094.41    265.04 o 
  -6   9  12     2416.61     2221.13    328.19 o 
  -5   9  12     3936.50     4055.05    308.27 o 
  -4   9  12      295.62      276.43     58.19 o 
  -3   9  12      318.73      372.00     85.39 o 
  -2   9  12     9811.66     9893.65    460.04 o 
  -1   9  12     1272.89     1321.72    166.39 o 
   0   9  12      197.81      250.74     83.60 o 
   1   9  12     1097.61      969.07    135.97 o 
   2   9  12     9443.84     9966.53    365.31 o 
   3   9  12      262.21      286.01     69.12 o 
   4   9  12      287.84      252.33     62.61 o 
   5   9  12     4064.55     4309.41    310.07 o 
   6   9  12     2285.17     2162.53    259.87 o 
   7   9  12     3151.42     3007.11    376.56 o 
   8   9  12      352.94      311.34     86.80 o 
   9   9  12       32.42       78.45     74.70 o 
  10   9  12      303.07      199.00     69.35 o 
  -9  10  12      742.66      431.14    147.06 o 
  -8  10  12      183.81      358.21    150.07 o 
  -7  10  12     1025.96      920.80    167.12 o 
  -6  10  12     3149.24     2916.61    301.81 o 
  -5  10  12      380.32      366.19     91.89 o 
  -4  10  12     1076.76     1011.61    133.49 o 
  -3  10  12     2712.91     2550.65    188.62 o 
  -2  10  12     1234.07     1308.20    187.39 o 
  -1  10  12      609.53      592.24    111.17 o 
   0  10  12      399.39      404.61     73.71 o 
   1  10  12      567.09      584.47    104.49 o 
   2  10  12     1040.83     1065.45    143.07 o 
   3  10  12     2850.92     2887.07    252.62 o 
   4  10  12     1110.62     1048.13    169.17 o 
   5  10  12      404.09      442.86     95.74 o 
   6  10  12     3226.73     3216.59    531.91 o 
   7  10  12     1027.31      985.31    199.31 o 
   8  10  12      190.23      242.13     84.50 o 
   9  10  12      743.18      614.62    148.18 o 
  -9  11  12      269.11      249.50    113.71 o 
  -8  11  12      606.67      407.42    183.74 o 
  -7  11  12      504.67      521.94    114.95 o 
  -6  11  12      443.30      442.63    108.84 o 
  -5  11  12     1843.48     1877.64    265.86 o 
  -4  11  12      295.95      243.52     68.30 o 
  -3  11  12      711.43      606.69    121.60 o 
  -2  11  12     3435.66     3312.18    297.61 o 
  -1  11  12     2572.00     2480.58    229.69 o 
   0  11  12     1103.14     1034.58    172.02 o 
   1  11  12     2606.99     2464.80    310.58 o 
   2  11  12     3425.83     3668.96    385.22 o 
   3  11  12      668.96      795.34    201.48 o 
   4  11  12      307.19      267.65    116.43 o 
   5  11  12     1950.56     1848.44    317.31 o 
   6  11  12      378.06      245.61    119.33 o 
   7  11  12      518.01      576.83    188.65 o 
   8  11  12      609.44      579.72    125.23 o 
   9  11  12      300.37      203.89     76.27 o 
  -8  12  12       43.70       63.15     59.50 o 
  -7  12  12      681.16      693.20    153.77 o 
  -6  12  12      175.45      109.89     66.58 o 
  -5  12  12       58.92      146.07     63.04 o 
  -4  12  12      180.78      198.47    103.84 o 
  -3  12  12      442.51      582.06    177.01 o 
  -2  12  12      377.13      389.73    106.17 o 
  -1  12  12     2022.82     1782.44    209.61 o 
   0  12  12      148.64      123.67     51.91 o 
   1  12  12     1984.57     2126.30    328.16 o 
   2  12  12      312.08      507.80    128.89 o 
   3  12  12      442.13      475.46    117.29 o 
   4  12  12      167.32      132.30     65.98 o 
   5  12  12       57.83       43.25     58.96 o 
   6  12  12      174.29      200.45    114.00 o 
   7  12  12      654.20      471.45    144.31 o 
   8  12  12       46.97       73.36     67.81 o 
  -7  13  12       71.94      193.73     88.88 o 
  -6  13  12      306.44      206.04     72.48 o 
  -5  13  12      179.33      438.12    165.47 o 
  -4  13  12      108.84      117.62     95.97 o 
  -3  13  12      266.08      326.93    122.67 o 
  -2  13  12      398.50      540.98    181.06 o 
  -1  13  12      652.95      540.02    163.12 o 
   0  13  12      818.03      983.85    200.87 o 
   1  13  12      660.45      699.42    200.80 o 
   2  13  12      383.64      385.66    119.31 o 
   3  13  12      252.06      152.35     68.39 o 
   4  13  12      122.68      143.61     58.79 o 
   5  13  12      185.67      168.02     95.51 o 
   6  13  12      318.68      376.69    165.81 o 
   7  13  12       67.90      110.52     79.11 o 
  -5  14  12      195.87      146.54    106.42 o 
  -4  14  12      489.85      499.26    208.92 o 
  -3  14  12      197.85      256.51    156.25 o 
  -2  14  12      216.51      213.08    119.00 o 
  -1  14  12      405.27      403.65    164.34 o 
   0  14  12       28.50      116.43     64.50 o 
   1  14  12      430.85      453.48    124.40 o 
   2  14  12      220.02      243.28     96.38 o 
   3  14  12      264.46      301.35    156.96 o 
   4  14  12      595.67      636.33    171.03 o 
   5  14  12      185.38      204.15    142.76 o 
  -4  15  12      612.69      668.34    181.06 o 
  -3  15  12      196.35      323.36    119.05 o 
  -2  15  12      156.81      248.71    147.55 o 
  -1  15  12       93.79      210.56     99.72 o 
   0  15  12      110.39       89.78     70.52 o 
   1  15  12       81.36       90.30     73.99 o 
   2  15  12      174.88      180.38     73.45 o 
   3  15  12      213.92      126.45     52.75 o 
   4  15  12      641.78      735.05    211.75 o 
   1   0  13    19235.51    18902.14    340.95 o 
   2   0  13      613.74      596.71     73.08 o 
   3   0  13    21229.47    21597.62    363.48 o 
   4   0  13      329.08      299.59     46.66 o 
   5   0  13     1405.39     1215.77    112.65 o 
   6   0  13     1959.04     1989.68     95.22 o 
   7   0  13       63.63       87.68     33.36 o 
   8   0  13       10.64       32.87     32.16 o 
   9   0  13     2647.82     2661.34    272.72 o 
  10   0  13       97.59      169.98     74.01 o 
  11   0  13       16.59      126.04     50.06 o 
  12   0  13       45.09       19.68     73.22 o 
 -12   1  13        9.95      173.25     76.57 o 
 -11   1  13      748.22      850.05    179.55 o 
 -10   1  13      366.08      459.21    115.56 o 
  -9   1  13     1644.16     1694.32    268.88 o 
  -8   1  13     3995.47     4022.95    390.52 o 
  -7   1  13     1968.48     2077.64    264.35 o 
  -6   1  13     1035.63      927.10    129.13 o 
  -5   1  13     8399.04     8571.93    267.48 o 
  -4   1  13      235.66      228.73     35.10 o 
  -3   1  13     7732.11     7774.24    253.56 o 
  -2   1  13    43197.97    43312.91    720.36 o 
  -1   1  13     2262.00     2248.78    168.33 o 
   0   1  13     2829.88     2990.27    272.85 o 
   1   1  13     2288.42     2133.36    145.22 o 
   2   1  13    45145.12    45955.06    795.36 o 
   3   1  13     7666.07     7782.00    230.09 o 
   4   1  13      301.23      280.73     44.02 o 
   5   1  13     7801.82     7837.34    300.89 o 
   6   1  13     1131.93     1176.10    123.05 o 
   7   1  13     1769.22     1608.72    156.91 o 
   8   1  13     4134.99     4283.01    290.85 o 
   9   1  13     1626.60     1713.34    262.91 o 
  10   1  13      401.31      630.42    142.65 o 
  11   1  13      775.58      801.35    156.57 o 
  12   1  13        2.66       84.11     81.68 o 
 -12   2  13      132.66      178.66     72.69 o 
 -11   2  13       84.89      145.91     75.41 o 
 -10   2  13      966.17     1003.53    205.88 o 
  -9   2  13     5587.72     5790.71    835.00 o 
  -8   2  13     2761.21     2504.73    299.68 o 
  -7   2  13      896.87     1053.43    160.38 o 
  -6   2  13     2262.67     2333.42    197.32 o 
  -5   2  13     6789.92     6720.88    258.55 o 
  -4   2  13     4464.67     4342.28    251.79 o 
  -3   2  13    25458.40    25547.18    477.10 o 
  -2   2  13     7258.83     7375.83    235.21 o 
  -1   2  13     1286.99     1424.60    189.25 o 
   0   2  13    45979.41    45750.48    775.98 o 
   1   2  13     1298.33     1015.04    188.49 o 
   2   2  13     7518.94     7170.59    224.15 o 
   3   2  13    26012.04    26034.92    462.91 o 
   4   2  13     4065.42     4126.81    365.13 o 
   5   2  13     7262.75     6942.23    335.94 o 
   6   2  13     2461.16     2555.43    292.10 o 
   7   2  13      997.21     1077.18    138.88 o 
   8   2  13     2626.12     2373.50    369.74 o 
   9   2  13     5387.74      659.79   2119.81 o 
  10   2  13      896.83      943.29    218.95 o 
  11   2  13       71.25      105.06     71.26 o 
  12   2  13      136.10      151.20     82.79 o 
 -12   3  13      220.45      191.87     70.52 o 
 -11   3  13     1498.68     1448.65    274.19 o 
 -10   3  13      654.30      701.28    162.48 o 
  -9   3  13     3816.08     3955.27    517.62 o 
  -8   3  13     1708.14     1639.32    261.06 o 
  -7   3  13     3536.01     3491.25    343.76 o 
  -6   3  13      317.69      278.37     58.31 o 
  -5   3  13     3767.05     3971.66    267.57 o 
  -4   3  13     8182.14     8043.87    334.43 o 
  -3   3  13    13601.96    13824.65    325.07 o 
  -2   3  13    28738.41    29102.22    462.45 o 
  -1   3  13     6861.95     6769.32    313.76 o 
   0   3  13     2091.81     2187.41    258.61 o 
   1   3  13     6582.42     6539.34    231.39 o 
   2   3  13    29971.45    30115.27    490.28 o 
   3   3  13    13276.64    13371.90    328.68 o 
   4   3  13     7795.04     7405.49    299.24 o 
   5   3  13     3617.92     3560.19    324.59 o 
   6   3  13      367.68      221.25     66.16 o 
   7   3  13     3597.74     3727.77    280.67 o 
   8   3  13     1708.63     1708.23    183.62 o 
   9   3  13     3737.52     3565.90    178.22 o 
  10   3  13      648.96      783.76    205.30 o 
  11   3  13     1493.27     1374.44    261.35 o 
  12   3  13      252.70      243.21     99.29 o 
 -12   4  13      349.10      301.01     94.25 o 
 -11   4  13      627.28      542.16    134.45 o 
 -10   4  13     1055.90     1031.49    176.08 o 
  -9   4  13     3556.47     3989.07    354.33 o 
  -8   4  13     1964.79     1968.18    350.71 o 
  -7   4  13     2042.42     2204.63    251.14 o 
  -6   4  13      972.95     1012.12    123.75 o 
  -5   4  13     1402.60     1550.60    166.54 o 
  -4   4  13     6324.31     6452.12    240.29 o 
  -3   4  13    19065.71    19201.86    494.47 o 
  -2   4  13    15204.34    15272.76    447.29 o 
  -1   4  13     2488.60     2597.02    183.22 o 
   0   4  13    20239.12    19745.90    477.84 o 
   1   4  13     3039.55     2920.94    144.40 o 
   2   4  13    14990.15    14197.11    334.19 o 
   3   4  13    19565.46    19645.94    417.48 o 
   4   4  13     6360.13     6156.65    183.35 o 
   5   4  13     1717.45     1619.41    192.77 o 
   6   4  13      909.34      842.98    137.35 o 
   7   4  13     2044.66     2051.21    204.81 o 
   8   4  13     1763.10     1703.41    204.04 o 
   9   4  13     3506.15     3440.34    189.67 o 
  10   4  13     1009.72      849.83    178.96 o 
  11   4  13      627.01      524.27    187.88 o 
  12   4  13      343.20      263.04    126.29 o 
 -11   5  13      632.76      562.57    128.08 o 
 -10   5  13      189.02      209.48     84.50 o 
  -9   5  13     2037.75     1920.24    267.53 o 
  -8   5  13     2238.24     2065.72    348.08 o 
  -7   5  13     3364.62     3556.99    249.74 o 
  -6   5  13      421.25      496.82    103.83 o 
  -5   5  13     2209.92     2173.87    178.70 o 
  -4   5  13     7277.28     7493.50    261.19 o 
  -3   5  13    15657.00    16139.17    425.06 o 
  -2   5  13     3625.24     3766.20    204.53 o 
  -1   5  13      744.74      866.95    125.68 o 
   0   5  13     7380.40     7170.39    305.40 o 
   1   5  13      775.08      791.82     99.59 o 
   2   5  13     3732.81     3730.06    215.86 o 
   3   5  13    15453.07    15105.17    399.45 o 
   4   5  13     7474.62     7557.19    241.11 o 
   5   5  13     2405.44     2429.43    252.51 o 
   6   5  13      435.08      421.47    110.75 o 
   7   5  13     3599.55     3764.85    352.34 o 
   8   5  13     2301.84     2530.34    324.93 o 
   9   5  13     2162.15     2004.40    233.40 o 
  10   5  13      178.68      198.36     59.59 o 
  11   5  13      641.11      666.08    136.90 o 
 -11   6  13      202.21      153.98     77.74 o 
 -10   6  13      251.30      289.28    101.22 o 
  -9   6  13      900.49      825.99    199.88 o 
  -8   6  13     1576.82     1564.72    264.92 o 
  -7   6  13     1370.81     1375.65    171.58 o 
  -6   6  13      720.28      750.17    103.59 o 
  -5   6  13      111.93      131.70     55.29 o 
  -4   6  13     1682.12     1759.30    149.30 o 
  -3   6  13     6864.36     7098.37    297.12 o 
  -2   6  13    24040.92    23837.98    602.71 o 
  -1   6  13     6403.70     6023.37    229.55 o 
   0   6  13      629.57      618.69    102.12 o 
   1   6  13     6484.03     6080.71    247.76 o 
   2   6  13    23588.25    24133.06    626.13 o 
   3   6  13     6856.99     6973.17    313.18 o 
   4   6  13     1535.68     1547.11    137.18 o 
   5   6  13       73.04       45.79     28.50 o 
   6   6  13      723.34      758.39    142.78 o 
   7   6  13     1336.68     1286.80    220.43 o 
   8   6  13     1611.13     1481.10    205.15 o 
   9   6  13      869.95      978.00    141.79 o 
  10   6  13      276.26      274.46     85.15 o 
  11   6  13      196.35      192.58     77.79 o 
 -11   7  13       66.95      126.78     69.58 o 
 -10   7  13      471.30      413.88    160.13 o 
  -9   7  13      488.71      437.50    111.28 o 
  -8   7  13     2548.66     2447.97    259.89 o 
  -7   7  13     1494.57     1395.60    193.49 o 
  -6   7  13     1379.57     1373.55    162.37 o 
  -5   7  13       35.59      120.74     47.34 o 
  -4   7  13     8826.65     9088.87    351.54 o 
  -3   7  13     3047.24     2949.93    107.97 o 
  -2   7  13     2140.41     1781.53    153.34 o 
  -1   7  13      339.41      271.43     53.21 o 
   0   7  13     4117.35     3996.47    201.20 o 
   1   7  13      333.09      323.23     59.24 o 
   2   7  13     2167.39     2264.72    179.61 o 
   3   7  13     3084.68     3140.17    127.09 o 
   4   7  13     8739.18     8784.14    354.50 o 
   5   7  13       54.17       95.44     35.54 o 
   6   7  13     1523.84     1416.05    170.57 o 
   7   7  13     1560.53     1462.94    224.32 o 
   8   7  13     2619.85     2547.45    331.83 o 
   9   7  13      543.34      456.75    104.08 o 
  10   7  13      455.49      304.11     94.27 o 
  11   7  13       72.62      159.74     79.07 o 
 -10   8  13        7.40       44.25     52.42 o 
  -9   8  13      594.38      531.42    140.47 o 
  -8   8  13      494.29      407.60    106.89 o 
  -7   8  13      364.99      327.31     84.25 o 
  -6   8  13      845.35      781.29    104.06 o 
  -5   8  13     1795.05     1756.48    185.11 o 
  -4   8  13     2002.45     2048.37    201.90 o 
  -3   8  13      985.74     1042.42    126.01 o 
  -2   8  13     1819.71     1643.68    138.78 o 
  -1   8  13     3920.67     3487.54    310.30 o 
   0   8  13      568.53      530.75    107.25 o 
   1   8  13     3810.87     3523.25    144.85 o 
   2   8  13     1684.58     1845.56    237.99 o 
   3   8  13     1050.23     1091.78    138.44 o 
   4   8  13     2074.46     2214.42    189.21 o 
   5   8  13     1824.22     1854.06    152.34 o 
   6   8  13      723.75      745.15    148.85 o 
   7   8  13      362.56      405.22    123.56 o 
   8   8  13      479.22      545.51    104.63 o 
   9   8  13      513.72      590.99    128.55 o 
  10   8  13        4.44      151.66     63.10 o 
 -10   9  13      532.99      694.87    191.29 o 
  -9   9  13      141.67      246.29    101.88 o 
  -8   9  13       80.61      141.86     61.59 o 
  -7   9  13       38.64      106.64     44.23 o 
  -6   9  13     2601.66     2459.10    288.70 o 
  -5   9  13      315.20      294.51     71.31 o 
  -4   9  13     1152.33     1199.00    160.87 o 
  -3   9  13      567.72      579.48     90.52 o 
  -2   9  13     1785.71     1742.65    192.86 o 
  -1   9  13     1001.79      895.89    139.21 o 
   0   9  13      213.98      259.37     90.13 o 
   1   9  13      859.19      882.77    131.76 o 
   2   9  13     1715.91     1792.72    149.51 o 
   3   9  13      481.64      518.19     91.63 o 
   4   9  13     1162.81     1053.04    152.16 o 
   5   9  13      410.11      432.14     73.52 o 
   6   9  13     2619.98     2632.66    279.05 o 
   7   9  13       55.17      141.13     87.02 o 
   8   9  13       83.05      153.67     65.55 o 
   9   9  13      135.36      188.32     63.20 o 
  10   9  13      490.13      393.08     97.93 o 
  -9  10  13       90.78      160.78     78.02 o 
  -8  10  13      674.55      624.02    197.12 o 
  -7  10  13       69.42      137.43     55.18 o 
  -6  10  13      455.84      438.92     96.99 o 
  -5  10  13     1349.97     1410.98    179.58 o 
  -4  10  13      194.32      172.61     52.92 o 
  -3  10  13      379.64      475.08    107.78 o 
  -2  10  13      498.92      535.82    128.80 o 
  -1  10  13     1119.47     1148.95    190.88 o 
   0  10  13       16.47       87.52     36.98 o 
   1  10  13     1136.29     1167.89    180.33 o 
   2  10  13      598.29      645.48    118.02 o 
   3  10  13      367.12      504.57    118.53 o 
   4  10  13      212.64      283.40     74.03 o 
   5  10  13     1343.34     1264.73    191.56 o 
   6  10  13      528.36      550.16    182.80 o 
   7  10  13       76.66      172.46     88.66 o 
   8  10  13      639.45      655.81    150.30 o 
   9  10  13       94.01       87.84     53.77 o 
  -8  11  13      170.86      167.05     92.49 o 
  -7  11  13      277.50      206.50     86.64 o 
  -6  11  13      482.33      465.74    106.33 o 
  -5  11  13      402.84      462.63    131.21 o 
  -4  11  13      249.13      250.20     71.49 o 
  -3  11  13      772.54      824.31    124.41 o 
  -2  11  13     1896.43     1499.00    194.93 o 
  -1  11  13     1441.86     1380.77    194.67 o 
   0  11  13      640.77      589.33     96.03 o 
   1  11  13     1462.63     1448.37    209.20 o 
   2  11  13     1924.48     1772.72    212.00 o 
   3  11  13      822.85      792.67    208.84 o 
   4  11  13      298.56      260.63     86.21 o 
   5  11  13      460.89      502.51    147.24 o 
   6  11  13      541.84      616.05    182.95 o 
   7  11  13      310.99      272.24    129.23 o 
   8  11  13      194.76      223.35     86.67 o 
  -8  12  13      403.90      225.05     97.75 o 
  -7  12  13      121.60      168.61     76.61 o 
  -6  12  13     1318.37     1174.93    188.80 o 
  -5  12  13      463.43      525.51    111.85 o 
  -4  12  13       39.95      103.30     60.06 o 
  -3  12  13     1078.62     1121.50    247.29 o 
  -2  12  13       54.12       77.43     53.56 o 
  -1  12  13      431.65      526.64    138.45 o 
   0  12  13       44.17       80.64     39.81 o 
   1  12  13      465.67      541.30    141.72 o 
   2  12  13       70.69      115.55     62.86 o 
   3  12  13     1027.67     1039.81    185.91 o 
   4  12  13       18.59       80.65     43.48 o 
   5  12  13      469.83      468.40    170.56 o 
   6  12  13     1322.63     1173.21    255.48 o 
   7  12  13      109.55      256.29    144.97 o 
   8  12  13      384.55      246.51    103.96 o 
  -7  13  13       28.45       32.70     52.74 o 
  -6  13  13      230.18      174.44     74.23 o 
  -5  13  13      165.96      265.60    133.02 o 
  -4  13  13      643.80      656.23    194.64 o 
  -3  13  13      595.06      600.33    174.84 o 
  -2  13  13     1895.07     2127.71    368.22 o 
  -1  13  13      786.82     1085.49    207.45 o 
   0  13  13     3092.59     3205.99    550.06 o 
   1  13  13      751.70      949.86    248.59 o 
   2  13  13     2033.62     2201.62    337.21 o 
   3  13  13      596.77      640.57    109.35 o 
   4  13  13      666.69      814.38    151.41 o 
   5  13  13      180.12      223.41    113.11 o 
   6  13  13      221.64      263.95    147.86 o 
   7  13  13       23.17       87.23     74.15 o 
  -5  14  13      525.53      617.15    174.19 o 
  -4  14  13      378.07      499.66    196.84 o 
  -3  14  13      584.91      744.57    142.04 o 
  -2  14  13      140.41      152.98     91.73 o 
  -1  14  13      212.81      179.07     97.50 o 
   0  14  13      510.66      422.52    141.86 o 
   1  14  13      243.09      251.46    103.55 o 
   2  14  13      144.64      124.14     79.59 o 
   3  14  13      624.46      580.92    177.17 o 
   4  14  13      382.76      381.55    187.79 o 
   5  14  13      517.17      440.01    146.34 o 
  -3  15  13       61.52      256.43    106.93 o 
  -2  15  13      460.37      434.86    141.28 o 
  -1  15  13      135.01      190.00    102.39 o 
   0  15  13      546.22      393.88    219.30 o 
   1  15  13      134.02      139.92     61.71 o 
   2  15  13      530.69      563.66    137.03 o 
   3  15  13       49.59      109.84     52.06 o 
   0   0  14    46605.83    46956.97   1048.75 o 
   1   0  14    20295.07    20154.29    377.38 o 
   2   0  14    14140.20    13928.83    356.33 o 
   3   0  14    40224.09    41701.66    919.26 o 
   4   0  14     2987.39     3126.78    160.51 o 
   5   0  14    19532.24    19640.83    469.50 o 
   6   0  14     4029.78     3911.61     94.17 o 
   7   0  14    10169.93    10019.86    358.28 o 
   8   0  14      554.16      506.24    109.97 o 
   9   0  14     3426.36     3463.32    328.41 o 
  10   0  14       96.38      132.53     71.00 o 
  11   0  14      412.75      305.75     96.59 o 
  12   0  14       70.33      171.51     81.12 o 
 -12   1  14      712.31      597.49    137.80 o 
 -11   1  14     1678.65     1536.69    339.66 o 
 -10   1  14       62.47      102.75     69.01 o 
  -9   1  14      471.40      511.06    129.82 o 
  -8   1  14     6117.48     6267.79    410.75 o 
  -7   1  14     4551.87     4870.41    413.86 o 
  -6   1  14     2402.39     2573.12    259.84 o 
  -5   1  14     5513.35     5320.85    245.26 o 
  -4   1  14    27438.85    27630.00    691.87 o 
  -3   1  14     1188.29     1171.57    122.43 o 
  -2   1  14     1429.24     1411.18    155.98 o 
  -1   1  14     2913.23     3123.88    216.11 o 
   0   1  14    14613.16    14048.54    583.68 o 
   1   1  14     3229.69     3280.63    185.49 o 
   2   1  14     1627.67     1459.77    180.32 o 
   3   1  14     1403.94     1405.63    125.41 o 
   4   1  14    27045.49    27099.32    612.74 o 
   5   1  14     6023.02     5821.93    247.26 o 
   6   1  14     2420.82     1315.49    480.43 o 
   7   1  14     4594.68     4550.73    246.98 o 
   8   1  14     5907.70     6008.24    384.03 o 
   9   1  14      487.42      513.25    154.26 o 
  10   1  14       33.75      126.55     68.74 o 
  11   1  14     1679.39     1405.08    262.27 o 
  12   1  14      749.95      817.48    206.02 o 
 -12   2  14      344.66      189.27     67.88 o 
 -11   2  14      150.65      189.92     70.62 o 
 -10   2  14      350.91      392.11    109.90 o 
  -9   2  14     2164.83     2165.49    271.13 o 
  -8   2  14      106.44      142.93     59.59 o 
  -7   2  14     6522.78     6600.20    393.54 o 
  -6   2  14     2132.22     2171.64    207.32 o 
  -5   2  14     7691.56     7588.45    232.91 o 
  -4   2  14     6092.63     6285.90    245.98 o 
  -3   2  14    13564.70    13860.50    330.47 o 
  -2   2  14    11683.36    11402.18    375.37 o 
  -1   2  14      215.59      198.39     58.19 o 
   0   2  14    36167.10    36567.11    643.47 o 
   1   2  14      211.43      186.56     26.31 o 
   2   2  14    11997.92    11498.72    345.13 o 
   3   2  14    13729.71    13645.36    348.84 o 
   4   2  14     6051.93     6155.10    336.89 o 
   5   2  14     8132.37     8000.44    345.34 o 
   6   2  14     1977.29     2103.64    237.91 o 
   7   2  14     6475.00     6639.75    327.98 o 
   8   2  14       71.39       54.10     31.04 o 
   9   2  14     1969.53     1909.16    231.37 o 
  10   2  14      282.12      346.82    125.72 o 
  11   2  14      167.97      160.01     71.91 o 
  12   2  14      359.98      310.74    122.09 o 
 -12   3  14      228.47      209.76     77.73 o 
 -11   3  14      125.81      213.87     69.04 o 
 -10   3  14      273.73      277.11    108.90 o 
  -9   3  14      155.51      256.68    100.07 o 
  -8   3  14     3868.99     4213.88    455.31 o 
  -7   3  14     5511.23     5993.25    483.20 o 
  -6   3  14     4593.63     4414.64    266.43 o 
  -5   3  14      939.20      884.72    105.59 o 
  -4   3  14     1348.91     1488.51    174.91 o 
  -3   3  14      447.49      497.69     63.46 o 
  -2   3  14     5260.92     4904.66    227.93 o 
  -1   3  14     5187.97     5433.96    391.50 o 
   0   3  14      223.90      161.80     58.71 o 
   1   3  14     5817.67     5880.39    264.63 o 
   2   3  14     5794.02     5165.14    244.18 o 
   3   3  14      370.98      401.19     57.86 o 
   4   3  14     1597.98     1553.34     98.74 o 
   5   3  14     1150.90     1190.83    185.73 o 
   6   3  14     4298.64     4495.24    449.51 o 
   7   3  14     5415.40     5629.46    402.36 o 
   8   3  14     3727.63     3868.22    290.65 o 
   9   3  14      157.53      150.66     53.40 o 
  10   3  14      215.67      168.46     71.20 o 
  11   3  14      135.61      172.42     74.75 o 
  12   3  14      254.57      246.94    103.84 o 
 -12   4  14      467.16      401.49    123.93 o 
 -11   4  14       17.57       71.48     48.13 o 
 -10   4  14      999.01      970.39    190.07 o 
  -9   4  14     1200.16     1354.26    229.88 o 
  -8   4  14      581.32      538.12     96.63 o 
  -7   4  14     1034.01     1050.02    134.98 o 
  -6   4  14       82.72      217.03     60.64 o 
  -5   4  14     4556.14     4462.62    233.44 o 
  -4   4  14     1518.58     1674.25    185.78 o 
  -3   4  14     2229.72     2238.87    156.48 o 
  -2   4  14     3025.69     2873.59    167.84 o 
  -1   4  14     4642.33     4695.78    223.91 o 
   0   4  14      451.24      468.65     97.50 o 
   1   4  14     4487.88     4592.84    232.32 o 
   2   4  14     3055.08     2948.30    160.71 o 
   3   4  14     2184.71     1758.20    262.33 o 
   4   4  14     1440.69     1344.25     90.04 o 
   5   4  14     4555.63     4781.42    470.18 o 
   6   4  14       46.09       79.94     68.16 o 
   7   4  14     1024.54     1008.56    157.97 o 
   8   4  14      614.82      565.12    110.63 o 
   9   4  14     1081.04     1091.84    143.45 o 
  10   4  14      855.42      634.79    129.37 o 
  11   4  14       13.88       88.88     54.46 o 
  12   4  14      463.31      361.97    118.75 o 
 -11   5  14      413.30      325.48    109.70 o 
 -10   5  14      228.90      240.87     80.45 o 
  -9   5  14     1100.06     1197.75    226.69 o 
  -8   5  14     1251.72     1378.76    229.09 o 
  -7   5  14     2078.03     2075.96    222.34 o 
  -6   5  14      995.63     1112.00    130.82 o 
  -5   5  14     1563.48     1701.59    186.48 o 
  -4   5  14      867.26      963.04    106.47 o 
  -3   5  14     3744.58     3692.82    177.64 o 
  -2   5  14     6207.50     5968.60    250.57 o 
  -1   5  14     4418.05     4088.33    313.31 o 
   0   5  14     1153.63     1436.18    171.70 o 
   1   5  14     4828.29     4436.33    288.46 o 
   2   5  14     6129.32     5653.11    209.07 o 
   3   5  14     3583.52     3275.17    214.75 o 
   4   5  14     1078.28      869.73    130.01 o 
   5   5  14     1477.79     1457.32    213.89 o 
   6   5  14      826.38      836.87    127.02 o 
   7   5  14     1959.52     1906.50    208.07 o 
   8   5  14     1124.63     1117.50    191.21 o 
   9   5  14     1098.58     1091.44    141.43 o 
  10   5  14      242.11      256.68    106.54 o 
  11   5  14      417.70      385.47    122.01 o 
 -11   6  14       61.77      110.27     64.99 o 
 -10   6  14      890.27      863.20    170.41 o 
  -9   6  14      526.00      629.00    160.38 o 
  -8   6  14     1262.62     1162.99    255.51 o 
  -7   6  14      488.83      387.44     89.33 o 
  -6   6  14     2030.79     2076.38    180.22 o 
  -5   6  14     1249.22     1184.12    137.55 o 
  -4   6  14      152.73      165.66     50.67 o 
  -3   6  14      272.61      321.15     65.28 o 
  -2   6  14     9601.43     9032.44    346.08 o 
  -1   6  14     5415.75     5413.62    244.61 o 
   0   6  14     7634.96     7683.93    250.16 o 
   1   6  14     5698.68     5401.64    309.25 o 
   2   6  14     9708.23     9599.27    264.67 o 
   3   6  14      350.42      372.35     73.63 o 
   4   6  14      188.19      148.73     38.05 o 
   5   6  14     1249.65     1099.05     88.54 o 
   6   6  14     1973.56     1861.70    278.07 o 
   7   6  14      515.20      430.21    113.41 o 
   8   6  14     1245.13     1206.91    176.74 o 
   9   6  14      550.86      495.12    110.50 o 
  10   6  14      903.31      737.41    148.16 o 
  11   6  14       66.62       98.60     60.58 o 
 -11   7  14      683.21      586.70    166.76 o 
 -10   7  14       96.14      169.48     95.47 o 
  -9   7  14      394.60      267.04     83.17 o 
  -8   7  14      552.19      491.54    131.57 o 
  -7   7  14     2376.24     2529.46    297.82 o 
  -6   7  14      914.61      859.72    118.33 o 
  -5   7  14     2510.21     2553.51    223.52 o 
  -4   7  14     1524.64     1510.21    178.60 o 
  -3   7  14     6883.28     6969.32    323.03 o 
  -2   7  14     3523.16     3270.59    150.24 o 
  -1   7  14     7703.54     7306.32    246.41 o 
   0   7  14     1523.13     1399.85    140.24 o 
   1   7  14     7370.40     7107.93    247.53 o 
   2   7  14     3313.86     3539.49    133.65 o 
   3   7  14     6611.60     6795.78    289.59 o 
   4   7  14     1505.90     1664.24    161.40 o 
   5   7  14     2580.48     2485.54     90.61 o 
   6   7  14     1012.23     1166.90    199.84 o 
   7   7  14     2353.24     2470.66    373.25 o 
   8   7  14      513.75      654.84    119.92 o 
   9   7  14      404.83      426.08     97.97 o 
  10   7  14      116.91       62.37     42.81 o 
  11   7  14      680.81      529.84    131.58 o 
 -10   8  14      848.87      773.50    187.89 o 
  -9   8  14      208.14      153.26     66.36 o 
  -8   8  14      153.83      151.27     61.31 o 
  -7   8  14     1819.14     1700.36    221.29 o 
  -6   8  14     3372.04     3318.03    258.98 o 
  -5   8  14      242.51      210.74     58.55 o 
  -4   8  14      707.27      674.06    106.47 o 
  -3   8  14      298.75      319.95     75.93 o 
  -2   8  14     7224.53     6744.11    273.93 o 
  -1   8  14     1515.42     1465.82    158.95 o 
   0   8  14     2351.08     2222.68    185.42 o 
   1   8  14     1553.52     1564.64    159.10 o 
   2   8  14     7002.63     7158.26    341.25 o 
   3   8  14      223.48      282.57     62.81 o 
   4   8  14      877.20      909.20    127.84 o 
   5   8  14      248.69      203.44     50.16 o 
   6   8  14     3384.37     3329.73    453.35 o 
   7   8  14     1740.99     1811.46    288.63 o 
   8   8  14      127.94      126.10     47.06 o 
   9   8  14      250.67      232.41     78.09 o 
  10   8  14      923.77      736.61    148.55 o 
 -10   9  14      143.18      136.67     86.49 o 
  -9   9  14       52.81      152.22     72.92 o 
  -8   9  14      175.79      243.24    101.02 o 
  -7   9  14     2262.15     1985.46    356.82 o 
  -6   9  14     1349.33     1364.71    157.92 o 
  -5   9  14     1550.64     1455.20    198.11 o 
  -4   9  14      157.27      177.06     54.94 o 
  -3   9  14     2418.61     2082.05    187.91 o 
  -2   9  14     3092.16     2918.33    231.26 o 
  -1   9  14     4352.08     4255.11    284.27 o 
   0   9  14      101.29      140.95     50.93 o 
   1   9  14     3968.24     3791.32    253.57 o 
   2   9  14     2957.70     3132.44    171.72 o 
   3   9  14     2252.47     2303.61    180.80 o 
   4   9  14      212.63      224.26     50.39 o 
   5   9  14     1538.82     1552.98    187.73 o 
   6   9  14     1252.10     1314.94    197.50 o 
   7   9  14     2409.21     2334.77    371.77 o 
   8   9  14      219.29      219.41     84.90 o 
   9   9  14       68.11      116.77     67.76 o 
  10   9  14      140.32      234.75     79.65 o 
  -9  10  14      492.06      418.61    169.29 o 
  -8  10  14      241.93      236.22    101.49 o 
  -7  10  14     1449.04     1412.51    211.90 o 
  -6  10  14     1658.11     1475.92    281.46 o 
  -5  10  14      873.21      890.94    135.76 o 
  -4  10  14      265.19      213.33     48.51 o 
  -3  10  14       18.88       71.61     34.46 o 
  -2  10  14     2189.08     1979.65    154.43 o 
  -1  10  14      255.20      273.81     70.82 o 
   0  10  14      150.74      218.10     62.54 o 
   1  10  14      213.05      186.01     45.11 o 
   2  10  14     2064.22     1966.17    172.73 o 
   3  10  14       17.46      122.09     47.31 o 
   4  10  14      297.17      348.35     91.87 o 
   5  10  14      931.62      927.02    164.48 o 
   6  10  14     1752.32     1769.47    435.02 o 
   7  10  14     1368.51     1381.39    304.71 o 
   8  10  14      232.49      197.16     80.20 o 
   9  10  14      463.40      502.90    110.54 o 
  -8  11  14      251.81      266.12    120.74 o 
  -7  11  14     1210.30     1015.09    206.26 o 
  -6  11  14      389.08      413.67    106.89 o 
  -5  11  14      889.55      940.95    186.19 o 
  -4  11  14      974.90      974.97    171.44 o 
  -3  11  14     1322.92     1296.57    217.92 o 
  -2  11  14      681.45      874.20    152.86 o 
  -1  11  14      108.85       99.12     51.82 o 
   0  11  14      148.21      112.48     33.03 o 
   1  11  14       63.46       66.18     46.74 o 
   2  11  14      800.10      947.47    154.28 o 
   3  11  14     1418.99     1330.23    189.55 o 
   4  11  14     1021.88     1141.88    237.33 o 
   5  11  14      855.77      783.00    194.43 o 
   6  11  14      359.85      446.78    127.96 o 
   7  11  14     1186.12      916.48    238.20 o 
   8  11  14      227.28      229.24     86.16 o 
  -7  12  14      577.54      491.59    130.29 o 
  -6  12  14      968.74      826.80    141.51 o 
  -5  12  14      296.32      280.70     81.94 o 
  -4  12  14       11.41      209.20    102.12 o 
  -3  12  14       24.96      106.07     61.32 o 
  -2  12  14      496.81      487.23    128.11 o 
  -1  12  14      144.12      225.39     82.39 o 
   0  12  14     4186.70     4099.63    208.62 o 
   1  12  14      143.99      160.72     66.01 o 
   2  12  14      487.46      358.69    104.42 o 
   3  12  14        5.87      100.88     57.64 o 
   4  12  14       11.41       81.94     49.72 o 
   5  12  14      305.37      433.59    147.48 o 
   6  12  14      995.65     1044.81    281.16 o 
   7  12  14      633.72      748.25    212.73 o 
  -6  13  14      124.34      159.51     93.79 o 
  -5  13  14      131.12      337.77    129.59 o 
  -4  13  14      333.86      472.72    170.54 o 
  -3  13  14      628.59      613.76    197.31 o 
  -2  13  14        3.52       36.81     42.02 o 
  -1  13  14      523.92      438.67    113.27 o 
   0  13  14      907.84      990.66    262.78 o 
   1  13  14      594.40      645.32    143.54 o 
   2  13  14        6.93       56.77     84.31 o 
   3  13  14      615.10      483.84    128.06 o 
   4  13  14      326.99      331.12    155.55 o 
   5  13  14      100.24      273.52    133.78 o 
   6  13  14      111.98      303.52    149.48 o 
  -5  14  14      189.75      191.77    105.72 o 
  -4  14  14       99.70      104.65     78.13 o 
  -3  14  14      420.11      503.95    154.05 o 
  -2  14  14       24.64      130.32     87.95 o 
  -1  14  14      219.71      254.46    128.46 o 
   0  14  14      410.78      398.75    145.57 o 
   1  14  14      204.83      231.37     88.64 o 
   2  14  14       48.68       83.16     54.00 o 
   3  14  14      382.34      371.22    123.55 o 
   4  14  14       98.43      307.80    145.30 o 
   5  14  14      154.24      212.49     95.50 o 
  -3  15  14       28.40      124.33     89.77 o 
  -2  15  14      198.90      298.28    195.21 o 
  -1  15  14      786.66      790.75    223.10 o 
   0  15  14      965.39     1143.41    307.50 o 
   1  15  14      810.05      560.37    141.11 o 
   2  15  14      199.42      320.16    132.41 o 
   3  15  14       24.81      131.01     94.85 o 
   1   0  15     5534.15     4423.00    440.34 o 
   2   0  15    16279.53    15967.40    328.11 o 
   3   0  15     1331.59     1383.31    135.25 o 
   4   0  15      394.13      412.25     58.47 o 
   5   0  15     1491.61     1485.48    121.63 o 
   6   0  15      316.36      320.87     65.69 o 
   7   0  15      947.76      915.69     89.96 o 
   8   0  15      330.67      378.18     83.40 o 
   9   0  15      747.44      727.37    151.03 o 
  10   0  15      131.09      237.31     81.25 o 
  11   0  15      118.95      151.06     79.17 o 
  12   0  15     1006.59     1029.44    201.29 o 
 -12   1  15      487.04      306.72    115.44 o 
 -11   1  15      911.27      788.94    194.43 o 
 -10   1  15      285.05      347.94    119.40 o 
  -9   1  15      594.00      650.85    144.28 o 
  -8   1  15     4059.10     4288.84    427.34 o 
  -7   1  15      493.96      538.81    134.05 o 
  -6   1  15      897.03     1000.65    128.78 o 
  -5   1  15     1898.37     1904.81    137.05 o 
  -4   1  15     1687.71     1289.69    188.40 o 
  -3   1  15    15449.32    15341.47    365.48 o 
  -2   1  15     1467.51     1491.22    188.66 o 
  -1   1  15     2071.30     2295.12    234.13 o 
   0   1  15     2092.85     1467.47    316.36 o 
   1   1  15     1934.97     1883.14    167.56 o 
   2   1  15     1406.24     1424.25    181.52 o 
   3   1  15    15298.60    15638.13    367.34 o 
   4   1  15     1476.17     1387.13    139.71 o 
   5   1  15     1879.96     1689.13    147.78 o 
   6   1  15      878.69      954.44    116.41 o 
   7   1  15      498.71      531.34    103.61 o 
   8   1  15     4000.68     4047.90    269.08 o 
   9   1  15      559.88      653.49    159.53 o 
  10   1  15      275.55      389.48    112.24 o 
  11   1  15      928.76      984.99    246.72 o 
  12   1  15      490.22      349.39    114.60 o 
 -12   2  15      283.30      291.07    103.04 o 
 -11   2  15      126.97      127.06     74.53 o 
 -10   2  15      186.22      216.67     93.47 o 
  -9   2  15     2715.57     2692.88    299.08 o 
  -8   2  15       67.56      124.97     49.26 o 
  -7   2  15      216.00      364.35    120.25 o 
  -6   2  15     2463.78     2374.95    205.46 o 
  -5   2  15     1773.05     2041.24    150.77 o 
  -4   2  15     6083.82     6172.13    214.06 o 
  -3   2  15     1546.42     1533.34    107.70 o 
  -2   2  15    13857.49    14418.41    393.11 o 
  -1   2  15     4711.15     4608.84    294.75 o 
   0   2  15     1440.59     1542.39    180.09 o 
   1   2  15     4924.66     4748.52    164.94 o 
   2   2  15    13512.81    13582.52    326.82 o 
   3   2  15     1759.80     1393.26    127.84 o 
   4   2  15     5983.56     6141.66    351.98 o 
   5   2  15     1854.54     1950.00    210.78 o 
   6   2  15     2720.09     2656.64    363.13 o 
   7   2  15      177.41      201.03     59.26 o 
   8   2  15       99.58       75.28     46.40 o 
   9   2  15     2724.42     2767.65    432.79 o 
  10   2  15      191.46      208.60     82.05 o 
  11   2  15      140.32      304.35     93.34 o 
  12   2  15      262.40      258.74     96.66 o 
 -12   3  15       59.25      100.04     67.31 o 
 -11   3  15     1082.82      891.12    173.72 o 
 -10   3  15     1811.17     1845.65    286.90 o 
  -9   3  15      166.76      209.16     75.16 o 
  -8   3  15      271.88      290.52     90.38 o 
  -7   3  15     1794.87     1846.10    243.44 o 
  -6   3  15      209.36      187.00     50.38 o 
  -5   3  15     1477.82     1440.11    178.15 o 
  -4   3  15      670.41      734.13    113.06 o 
  -3   3  15     4023.89     4118.92    204.46 o 
  -2   3  15     7744.36     7714.26    349.83 o 
  -1   3  15     9944.45     7959.63    855.41 o 
   0   3  15     4534.11     4350.88    184.71 o 
   1   3  15     9765.82     9402.73    327.82 o 
   2   3  15     7865.72     7587.87    263.42 o 
   3   3  15     3981.42     3899.18    210.28 o 
   4   3  15      721.25      642.84     71.76 o 
   5   3  15     1180.16     1142.55    136.69 o 
   6   3  15      238.78      233.31     75.96 o 
   7   3  15     1913.15     1881.98    200.32 o 
   8   3  15      281.37      271.28     71.70 o 
   9   3  15      163.89      193.97     66.25 o 
  10   3  15     1693.53     1691.24    271.75 o 
  11   3  15     1107.88     1045.21    240.01 o 
  12   3  15       58.67       78.94     78.72 o 
 -11   4  15       22.20      104.83     50.66 o 
 -10   4  15     1329.84     1285.01    237.61 o 
  -9   4  15     2801.42     2966.21    395.89 o 
  -8   4  15      254.50      334.86     88.58 o 
  -7   4  15      182.86      178.31     56.30 o 
  -6   4  15     6071.27     6174.28    327.72 o 
  -5   4  15     2552.75     2632.75    142.11 o 
  -4   4  15      446.73      462.58     85.08 o 
  -3   4  15     7759.12     7849.34    296.02 o 
  -2   4  15     2016.67     1980.47    158.09 o 
  -1   4  15      968.07     1024.40    115.11 o 
   0   4  15        0.58       22.08     55.38 o 
   1   4  15      903.17      860.45    111.85 o 
   2   4  15     1904.95     1812.04    169.79 o 
   3   4  15     7567.69     7191.65    192.79 o 
   4   4  15      536.14      473.41     71.03 o 
   5   4  15     2874.03     3011.94    201.47 o 
   6   4  15     6240.18     6386.55    478.58 o 
   7   4  15      198.59      181.52     76.89 o 
   8   4  15      196.47      202.37     60.10 o 
   9   4  15     2525.97     2193.47    316.77 o 
  10   4  15     1256.97     1330.88    264.32 o 
  11   4  15       20.87      139.65     80.99 o 
 -11   5  15     1209.99     1083.74    266.86 o 
 -10   5  15      861.11      953.22    185.88 o 
  -9   5  15        6.80       34.12     61.73 o 
  -8   5  15     3073.79     3245.25    300.31 o 
  -7   5  15      939.32      992.56    147.91 o 
  -6   5  15     1273.15     1412.15    181.39 o 
  -5   5  15     2714.21     2829.14    222.15 o 
  -4   5  15      770.75      849.14    111.95 o 
  -3   5  15      399.37      514.28     76.32 o 
  -2   5  15    11401.74    13235.75   1448.49 o 
  -1   5  15    26255.88    26653.61    753.05 o 
   0   5  15      432.89      391.13     78.77 o 
   1   5  15    25962.58    25504.12    714.33 o 
   2   5  15    11723.17    10854.31    468.31 o 
   3   5  15      455.50      462.59     78.73 o 
   4   5  15      698.19      755.20     89.56 o 
   5   5  15     2861.49     2902.43    275.01 o 
   6   5  15     1266.94     1218.79    154.54 o 
   7   5  15      992.25     1121.39    169.54 o 
   8   5  15     3091.36     2658.87    349.69 o 
   9   5  15       10.35      191.95     79.99 o 
  10   5  15      796.16      771.54    192.23 o 
  11   5  15     1195.46     1082.89    239.65 o 
 -11   6  15       65.65      102.21     60.45 o 
 -10   6  15     2170.42     1816.73    265.99 o 
  -9   6  15      337.68      364.16    132.53 o 
  -8   6  15      238.35      316.37     84.53 o 
  -7   6  15      333.52      386.06     67.96 o 
  -6   6  15     7377.35     8202.49    257.88 o 
  -5   6  15     4163.45     4400.76    284.53 o 
  -4   6  15     3269.80     3344.72    100.20 o 
  -3   6  15     2218.36     2090.02    110.90 o 
  -2   6  15     3198.53     3336.63    302.78 o 
  -1   6  15     1177.27     1313.85    133.53 o 
   0   6  15      163.13      128.67     53.69 o 
   1   6  15     1247.49     1145.38    122.52 o 
   2   6  15     3028.14     2964.40    175.95 o 
   3   6  15     2251.32     2347.20    190.09 o 
   4   6  15     3090.87     2599.39    220.29 o 
   5   6  15     4174.58     3929.28    174.97 o 
   6   6  15     7520.88     8040.74    261.41 o 
   7   6  15      305.05      397.76     93.21 o 
   8   6  15      206.78      184.71     72.78 o 
   9   6  15      282.09      200.93     61.94 o 
  10   6  15     2139.36     2009.16    314.29 o 
  11   6  15       49.92      198.34     74.37 o 
 -10   7  15      639.24      624.67    134.78 o 
  -9   7  15       36.05       63.00     62.84 o 
  -8   7  15      241.64      237.82     79.03 o 
  -7   7  15       45.56      123.57     55.19 o 
  -6   7  15      940.26      993.60    139.46 o 
  -5   7  15     2717.75     2701.46    119.12 o 
  -4   7  15     2657.33     2716.98    110.43 o 
  -3   7  15      312.08      306.93     61.24 o 
  -2   7  15     2919.05     3237.70    376.75 o 
  -1   7  15    15869.37    16464.52    838.69 o 
   0   7  15     1477.55     1446.87    159.22 o 
   1   7  15    16055.59    15822.49    511.07 o 
   2   7  15     3108.76     3170.66    172.30 o 
   3   7  15      317.68      368.67     83.21 o 
   4   7  15     2688.41     2889.00    248.36 o 
   5   7  15     2961.89     2726.34    132.86 o 
   6   7  15      918.94     1029.77    179.89 o 
   7   7  15       41.25      154.04     67.40 o 
   8   7  15      202.17      149.32     70.91 o 
   9   7  15       36.92      137.60     52.85 o 
  10   7  15      604.41      585.97    128.45 o 
 -10   8  15      557.00      527.03    200.05 o 
  -9   8  15      806.32      790.40    214.82 o 
  -8   8  15      179.73      191.26     75.06 o 
  -7   8  15      554.42      508.48    105.25 o 
  -6   8  15     2357.07     2117.19    247.77 o 
  -5   8  15     2219.95     2147.08    236.66 o 
  -4   8  15     1271.01     1374.06    169.77 o 
  -3   8  15     1595.41     1510.01    138.43 o 
  -2   8  15      339.01      295.58     57.42 o 
  -1   8  15       79.88       67.51     22.54 o 
   0   8  15       47.18       65.71     24.90 o 
   1   8  15      113.10      147.49     41.99 o 
   2   8  15      315.78      300.37     73.16 o 
   3   8  15     1700.49     1646.77    156.10 o 
   4   8  15     1276.76     1384.52    187.92 o 
   5   8  15     2189.96     2132.46    156.82 o 
   6   8  15     2312.22     2147.12    278.98 o 
   7   8  15      562.44      571.36    162.74 o 
   8   8  15      158.05      176.66     57.92 o 
   9   8  15      784.02      723.15    150.51 o 
  10   8  15      573.61      510.13    118.29 o 
 -10   9  15       98.92      241.57    120.64 o 
  -9   9  15      108.49      147.31     86.36 o 
  -8   9  15      134.84      282.62    126.03 o 
  -7   9  15      703.95      729.40    147.30 o 
  -6   9  15       73.61       90.88     50.46 o 
  -5   9  15     1360.22     1532.96    188.64 o 
  -4   9  15     1279.32     1127.97    121.38 o 
  -3   9  15     1808.50     1598.29    141.58 o 
  -2   9  15     2672.47     2364.22    247.21 o 
  -1   9  15       46.86      173.91     67.60 o 
   0   9  15     1107.66     1054.59    132.73 o 
   1   9  15       68.06      119.21     57.38 o 
   2   9  15     2815.87     3084.41    241.09 o 
   3   9  15     1627.77     1467.25    160.09 o 
   4   9  15     1284.82     1167.91    156.07 o 
   5   9  15     1309.16     1546.94    245.00 o 
   6   9  15       64.39       71.60     46.50 o 
   7   9  15      711.61      822.85    167.00 o 
   8   9  15      204.13      251.57     95.36 o 
   9   9  15       97.79      189.27     70.84 o 
  10   9  15       95.31      123.05     60.07 o 
  -9  10  15      385.27      264.96    110.77 o 
  -8  10  15      393.09      283.88    119.43 o 
  -7  10  15      683.32      714.67    115.85 o 
  -6  10  15      430.33      417.24     99.59 o 
  -5  10  15      191.24      273.24     72.98 o 
  -4  10  15     1269.18     1283.29    200.91 o 
  -3  10  15      680.73      752.84    147.88 o 
  -2  10  15     5404.52     5952.82    658.11 o 
  -1  10  15     1956.06     1743.05    192.33 o 
   0  10  15      523.52      462.96     89.56 o 
   1  10  15     1814.16     1856.88    178.28 o 
   2  10  15     5219.24     5392.54    291.25 o 
   3  10  15      728.81      656.85    110.60 o 
   4  10  15     1193.07     1227.18    188.75 o 
   5  10  15      154.64      162.34     69.49 o 
   6  10  15      391.28      357.05    101.42 o 
   7  10  15      656.70      537.19    266.15 o 
   8  10  15      377.42      345.12    102.97 o 
   9  10  15      373.45      308.27     85.56 o 
  -8  11  15       93.67       86.83     66.47 o 
  -7  11  15      322.06      237.12     73.08 o 
  -6  11  15       47.92      109.96     51.95 o 
  -5  11  15      511.08      480.30    100.20 o 
  -4  11  15      621.62      519.33     99.77 o 
  -3  11  15     2453.26     2377.28    342.33 o 
  -2  11  15      109.45      166.20     67.32 o 
  -1  11  15     2371.26     2360.84    322.06 o 
   0  11  15     1301.18     1247.36    131.89 o 
   1  11  15     2348.47     2447.49    368.81 o 
   2  11  15      133.43      139.90     52.59 o 
   3  11  15     2444.43     2365.40    227.41 o 
   4  11  15      657.06      627.07    148.60 o 
   5  11  15      556.74      725.45    183.79 o 
   6  11  15       46.59       19.16     97.30 o 
   7  11  15      281.36      314.44    155.46 o 
   8  11  15      116.14      126.08     56.84 o 
  -7  12  15      207.15      200.38     82.30 o 
  -6  12  15      245.31      222.92     78.64 o 
  -5  12  15      324.54      379.51    124.21 o 
  -4  12  15      970.12      919.05    174.27 o 
  -3  12  15      511.17      491.28    112.45 o 
  -2  12  15     4050.96     3965.13    375.26 o 
  -1  12  15     1411.68     1393.98    235.81 o 
   0  12  15      793.13      777.26    138.40 o 
   1  12  15     1305.18     1135.03    163.22 o 
   2  12  15     3974.49     3910.43    537.62 o 
   3  12  15      425.98      196.40    237.43 o 
   4  12  15      919.64      875.46    169.36 o 
   5  12  15      257.68      329.44    138.20 o 
   6  12  15      207.88      317.26    126.97 o 
   7  12  15      194.31      232.96    117.30 o 
  -6  13  15       44.77       62.97     86.49 o 
  -5  13  15      159.54      154.01     97.84 o 
  -4  13  15      407.89      401.07    189.33 o 
  -3  13  15     1603.74     1427.51    436.98 o 
  -2  13  15       25.15      122.51     61.09 o 
  -1  13  15     1235.49     1317.32    445.69 o 
   0  13  15      734.18      734.15    178.55 o 
   1  13  15     1205.94     1348.09    231.88 o 
   2  13  15       28.76      194.12     65.61 o 
   3  13  15     1785.94     1754.69    261.87 o 
   4  13  15      353.83      315.96    146.68 o 
   5  13  15      201.65      101.99     77.06 o 
   6  13  15       39.15      140.53    100.31 o 
  -5  14  15      334.22      382.97    127.59 o 
  -4  14  15      245.69      192.25    102.28 o 
  -3  14  15        6.24      283.71    119.32 o 
  -2  14  15      629.31      548.49    167.30 o 
  -1  14  15       20.94      186.14    100.39 o 
   0  14  15       26.08      159.76     98.15 o 
   1  14  15       43.66       71.35     63.46 o 
   2  14  15      705.57      758.14    153.15 o 
   3  14  15        8.80      130.31     58.95 o 
   4  14  15      265.39      413.45    135.94 o 
   5  14  15      290.85      298.87    147.98 o 
  -2  15  15      104.97      109.47     91.01 o 
  -1  15  15      294.90      292.87    115.29 o 
   0  15  15      220.94      313.81    260.71 o 
   1  15  15      281.89      254.23     97.71 o 
   2  15  15       95.97      150.84     59.73 o 
   0   0  16      401.96      566.15    105.35 o 
   1   0  16    29453.15    30379.80    597.85 o 
   2   0  16    14646.22    14362.56    447.04 o 
   3   0  16      782.70      681.50     89.60 o 
   4   0  16      163.10      214.89     42.36 o 
   5   0  16     2209.79     2246.10    144.67 o 
   6   0  16     2139.96     2037.55    145.99 o 
   7   0  16      702.36      666.00     98.22 o 
   8   0  16     4103.19     4261.77    376.94 o 
   9   0  16       60.36      133.38     81.42 o 
  10   0  16      143.94      190.08     80.80 o 
  11   0  16       12.52       61.56     46.74 o 
  12   0  16      139.26      133.89     70.96 o 
 -12   1  16     1489.77     1236.10    390.65 o 
 -11   1  16       77.54      137.67     65.33 o 
 -10   1  16      106.92      123.76     60.48 o 
  -9   1  16      691.67      673.01    158.49 o 
  -8   1  16     1766.72     1936.61    240.11 o 
  -7   1  16     8401.58     8732.01    526.51 o 
  -6   1  16     2165.41     2397.96    185.19 o 
  -5   1  16      119.30      124.42     27.57 o 
  -4   1  16     3081.17     2889.55    180.13 o 
  -3   1  16     3119.26     3344.27    223.56 o 
  -2   1  16     9658.39     9839.65    423.92 o 
  -1   1  16     2764.03     2681.48    174.05 o 
   0   1  16    16410.12    15380.90    609.66 o 
   1   1  16     2573.24     2619.54    163.89 o 
   2   1  16     9818.71     9824.47    377.37 o 
   3   1  16     3034.87     3099.93    174.71 o 
   4   1  16     3300.49     3337.38    196.69 o 
   5   1  16       95.99       94.99     25.45 o 
   6   1  16     2112.53     2251.45    206.77 o 
   7   1  16     8417.64     8741.36    413.80 o 
   8   1  16     1833.50     1785.20    202.25 o 
   9   1  16      692.01      691.29    140.21 o 
  10   1  16       88.51      187.79     66.57 o 
  11   1  16       90.36      218.28     75.79 o 
  12   1  16     1555.14     1437.55    359.20 o 
 -12   2  16      384.21      360.38     99.98 o 
 -11   2  16      230.97      286.93    108.89 o 
 -10   2  16      429.24      424.41    123.51 o 
  -9   2  16      889.53      962.10    161.97 o 
  -8   2  16     1523.01     1699.96    220.82 o 
  -7   2  16      539.37      575.18    105.07 o 
  -6   2  16     1100.25     1193.71    158.51 o 
  -5   2  16     2187.09     2245.69    222.08 o 
  -4   2  16      415.70      371.97     53.97 o 
  -3   2  16     3067.15     3071.24    161.90 o 
  -2   2  16     8753.85     8473.84    347.14 o 
  -1   2  16     7382.48     7083.94    393.18 o 
   0   2  16        3.72       72.36     32.71 o 
   1   2  16     7897.10     7699.13    252.16 o 
   2   2  16     8111.11     7606.31    325.98 o 
   3   2  16     3049.69     2892.19    153.73 o 
   4   2  16      365.65      311.06     55.49 o 
   5   2  16     2193.93     2419.08    275.25 o 
   6   2  16     1103.28     1155.41    173.54 o 
   7   2  16      573.87      624.00    114.04 o 
   8   2  16     1463.95     1375.89    184.17 o 
   9   2  16      853.85     1031.38    151.82 o 
  10   2  16      485.10      519.58    155.03 o 
  11   2  16      241.29      203.26     82.35 o 
  12   2  16      398.12      344.24    104.33 o 
 -11   3  16      199.93      261.17    102.52 o 
 -10   3  16      174.76      201.43     91.31 o 
  -9   3  16      210.55      226.66     90.60 o 
  -8   3  16      378.32      476.67    103.88 o 
  -7   3  16     5856.81     5754.89    207.52 o 
  -6   3  16     1724.30     1725.09    166.37 o 
  -5   3  16     1228.72     1184.97    123.81 o 
  -4   3  16     5241.29     5253.62    217.79 o 
  -3   3  16     1752.29     1737.96    125.52 o 
  -2   3  16    17766.36    18194.02    526.48 o 
  -1   3  16    19023.08    17858.21   1214.30 o 
   0   3  16    10523.04    10058.35    361.30 o 
   1   3  16    18473.95    18279.46    474.92 o 
   2   3  16    17475.42    17076.05    401.61 o 
   3   3  16     1693.47     1623.43    149.16 o 
   4   3  16     4957.77     4912.26    289.41 o 
   5   3  16     1316.03     1307.64    150.11 o 
   6   3  16     1794.98     1798.70    249.04 o 
   7   3  16     5733.01     6193.40    507.77 o 
   8   3  16      345.41      384.93     84.92 o 
   9   3  16      223.11      164.29     73.15 o 
  10   3  16      140.69      147.54     77.36 o 
  11   3  16      158.29      134.72     88.84 o 
 -11   4  16      369.38      329.37    122.62 o 
 -10   4  16      807.66      718.01    151.09 o 
  -9   4  16      317.66      310.70    108.03 o 
  -8   4  16        3.51       88.67     62.19 o 
  -7   4  16      135.75      234.27     55.68 o 
  -6   4  16     2723.97     2666.61    216.09 o 
  -5   4  16     1733.29     1891.32    183.38 o 
  -4   4  16      978.84     1074.60    135.17 o 
  -3   4  16     2480.63     2569.77    178.84 o 
  -2   4  16    15353.74    15702.35    645.36 o 
  -1   4  16     1309.97     1350.55    157.05 o 
   0   4  16     4760.42     4770.15    308.26 o 
   1   4  16     1091.72     1103.38    126.09 o 
   2   4  16    15041.51    14174.29    342.90 o 
   3   4  16     2261.70     2009.59    184.10 o 
   4   4  16      909.85      861.78     94.01 o 
   5   4  16     1666.35     1696.34    219.89 o 
   6   4  16     2671.22     2711.85    282.92 o 
   7   4  16      139.10      182.74     73.67 o 
   8   4  16        2.21       30.58     45.64 o 
   9   4  16      339.72      273.56     86.04 o 
  10   4  16      801.30      696.19    154.56 o 
  11   4  16      377.37      499.02    155.16 o 
 -11   5  16      169.04      288.32    110.93 o 
 -10   5  16       11.48      104.22     50.18 o 
  -9   5  16      401.62      418.52    121.24 o 
  -8   5  16      783.63      868.03    138.53 o 
  -7   5  16      703.57      776.07    117.33 o 
  -6   5  16      492.33      584.20     90.62 o 
  -5   5  16     2954.34     3086.56    177.76 o 
  -4   5  16      672.94      706.53    124.68 o 
  -3   5  16     2500.71     2860.57    238.02 o 
  -1   5  16     2453.76     2167.64    308.54 o 
   0   5  16     2938.28     2906.82    268.78 o 
   1   5  16     2549.90     2441.31    191.61 o 
   3   5  16     2367.38     2158.48    153.84 o 
   4   5  16      704.37      594.11     96.58 o 
   5   5  16     2700.40     3006.93    286.66 o 
   6   5  16      548.13      629.58    126.13 o 
   7   5  16      661.47      523.96    121.74 o 
   8   5  16      901.25      849.69    128.76 o 
   9   5  16      337.34      322.36     97.83 o 
  10   5  16       13.70       94.19     52.37 o 
  11   5  16      157.24      275.93    113.77 o 
 -11   6  16       56.97      201.31    122.38 o 
 -10   6  16      750.15      772.24    145.78 o 
  -9   6  16      451.80      270.92     88.65 o 
  -8   6  16      399.03      562.21    117.23 o 
  -7   6  16      655.02      638.18     92.82 o 
  -6   6  16     2915.15     2865.82    304.80 o 
  -5   6  16     1974.96     2176.98    169.24 o 
  -4   6  16      621.89      695.91    122.66 o 
  -3   6  16     2512.23     2528.96    158.20 o 
  -2   6  16     4569.53      699.05   1864.86 o 
  -1   6  16     3137.41     3489.13    338.36 o 
   0   6  16     1309.21     1590.52    160.85 o 
   1   6  16     3082.72     2928.36    192.76 o 
   2   6  16     5127.55     5171.35    686.65 o 
   3   6  16     2493.44     2591.56    195.36 o 
   4   6  16      689.23      546.81    105.27 o 
   5   6  16     1850.26     1655.42    103.92 o 
   6   6  16     3016.46     3114.85    408.61 o 
   7   6  16      660.14      753.30    152.80 o 
   8   6  16      393.53      438.12     94.95 o 
   9   6  16      436.39      430.83     91.81 o 
  10   6  16      698.88      598.90    141.10 o 
  11   6  16       61.76      153.45     76.27 o 
 -10   7  16      213.92      146.02    101.63 o 
  -9   7  16      199.45      177.71     75.98 o 
  -8   7  16      321.65      260.86     90.72 o 
  -7   7  16      667.91      676.21    107.93 o 
  -6   7  16      141.26      169.17     52.58 o 
  -5   7  16     1428.04     1355.38    129.99 o 
  -4   7  16     2179.61     2124.74    161.98 o 
  -3   7  16     6106.53     5941.48    256.12 o 
  -2   7  16     2886.19      755.95   1117.62 o 
  -1   7  16     1245.60     1267.41    196.62 o 
   0   7  16     1365.30     1558.19    229.13 o 
   1   7  16     1615.53     1520.27    151.61 o 
   2   7  16     3032.06     2826.27    338.81 o 
   3   7  16     6160.29     6642.55    308.08 o 
   4   7  16     2161.09     2089.61    182.39 o 
   5   7  16     1382.15     1313.86    181.19 o 
   6   7  16      143.80      256.60     73.80 o 
   7   7  16      641.63      651.03    127.17 o 
   8   7  16      353.34      280.61     79.72 o 
   9   7  16      141.03      143.20     63.73 o 
  10   7  16      195.32      235.65     93.13 o 
 -10   8  16      454.54      510.27    129.47 o 
  -9   8  16      583.95      507.63    164.77 o 
  -8   8  16      141.37      148.36     92.45 o 
  -7   8  16     1034.84      955.51    189.34 o 
  -6   8  16     2308.07     2548.61    281.13 o 
  -5   8  16      102.27      102.95     35.71 o 
  -4   8  16      617.89      600.77     85.83 o 
  -3   8  16     4153.88     4049.04    183.54 o 
  -2   8  16     5283.02      451.74   2682.68 o 
  -1   8  16      404.64      499.63    141.41 o 
   0   8  16      245.98      220.28     45.56 o 
   1   8  16      448.79      425.06     80.47 o 
   2   8  16     5245.20     5741.37    605.44 o 
   3   8  16     3887.00     4100.95    251.05 o 
   4   8  16      729.01      677.94    111.02 o 
   5   8  16       80.86      122.89     85.94 o 
   6   8  16     2224.30     2198.36    309.80 o 
   7   8  16     1027.24     1258.50    221.94 o 
   8   8  16      124.74      189.87     66.83 o 
   9   8  16      536.24      485.74    107.39 o 
  10   8  16      441.36      387.32    102.62 o 
  -9   9  16      300.00      322.67    156.98 o 
  -8   9  16      122.03      187.48     89.57 o 
  -7   9  16      686.72      741.94    154.46 o 
  -6   9  16        7.37       84.21     44.87 o 
  -5   9  16      526.31      605.58    117.64 o 
  -4   9  16      969.05      963.71    133.86 o 
  -3   9  16     6273.66     6281.17    339.22 o 
  -2   9  16     1608.36     1758.24    232.32 o 
  -1   9  16      712.34      859.21    151.97 o 
   0   9  16        5.49       36.10     23.11 o 
   1   9  16      815.85      873.43    145.10 o 
   2   9  16     1424.38     1635.16    203.23 o 
   3   9  16     6511.60     6595.71    327.32 o 
   4   9  16      985.11      915.51    130.18 o 
   5   9  16      566.23      600.62    144.66 o 
   6   9  16       30.52      141.43     55.52 o 
   7   9  16      884.09      765.86    157.67 o 
   8   9  16      143.10      179.23     88.28 o 
   9   9  16      319.98      222.61     81.91 o 
  -9  10  16      174.59      145.67     73.91 o 
  -8  10  16      536.71      440.05    173.78 o 
  -7  10  16     1012.51      860.85    177.84 o 
  -6  10  16      213.17      211.48     68.61 o 
  -5  10  16      422.53      359.52     90.31 o 
  -4  10  16       71.21      169.76     50.52 o 
  -3  10  16      410.73      363.97    118.59 o 
  -2  10  16     3457.50     3786.29    366.63 o 
  -1  10  16      567.51      663.77    120.55 o 
   0  10  16      784.21      739.97    133.25 o 
   1  10  16      578.25      596.75    132.17 o 
   2  10  16     3440.63     3545.15    205.84 o 
   3  10  16      326.23      347.22     83.28 o 
   4  10  16       59.61       73.95     35.77 o 
   5  10  16      405.65      415.52    126.88 o 
   6  10  16      188.98      197.11     74.49 o 
   7  10  16     1033.52     1003.17    217.17 o 
   8  10  16      564.93      482.99    113.57 o 
   9  10  16      207.51      236.71     79.84 o 
  -8  11  16       50.08      142.82    103.99 o 
  -7  11  16     1050.70     1022.56    150.97 o 
  -6  11  16      108.70      117.20     56.85 o 
  -5  11  16       11.60       94.93     61.85 o 
  -4  11  16      804.57      722.51    150.97 o 
  -3  11  16      760.68      883.89    218.88 o 
  -2  11  16     1202.16     1195.58    241.31 o 
  -1  11  16     1777.61     1639.20    288.18 o 
   0  11  16        1.59      110.06     60.32 o 
   1  11  16     1716.54     1597.90    291.51 o 
   2  11  16     1060.89     1130.92    184.79 o 
   3  11  16      808.59      825.17    145.74 o 
   4  11  16      774.55      758.03    159.72 o 
   5  11  16       17.03      113.41     77.87 o 
   6  11  16      129.76      203.52    114.78 o 
   7  11  16     1226.54     1426.24    403.62 o 
   8  11  16       37.42      145.37     73.31 o 
  -7  12  16       58.60      161.91     76.32 o 
  -6  12  16      445.89      436.07    130.15 o 
  -5  12  16      122.05      231.92     81.94 o 
  -4  12  16      666.17      763.06    165.49 o 
  -3  12  16      657.74      705.32    175.02 o 
  -2  12  16      918.06      764.23    178.67 o 
  -1  12  16     1293.17     1193.70    164.21 o 
   0  12  16      701.42      622.32    121.54 o 
   1  12  16     1319.96     1170.96    172.80 o 
   2  12  16      901.00      908.04    145.49 o 
   3  12  16      727.36      756.68    191.68 o 
   4  12  16      636.84      696.04    207.70 o 
   5  12  16       97.21       95.91     73.55 o 
   6  12  16      463.11      695.42    175.77 o 
   7  12  16       69.61      167.53    145.15 o 
  -6  13  16       55.14       97.52     82.93 o 
  -5  13  16      202.52      310.41    146.31 o 
  -4  13  16      280.26      356.15    169.79 o 
  -3  13  16      481.47      411.15    132.58 o 
  -2  13  16      489.51      401.98    125.59 o 
  -1  13  16      722.98      892.73    227.66 o 
   0  13  16       27.69      110.55     79.79 o 
   1  13  16      721.04      748.46    195.45 o 
   2  13  16      458.52      454.23    125.26 o 
   3  13  16      485.09      353.18    108.31 o 
   4  13  16      263.53      300.79    113.05 o 
   5  13  16      190.81      282.37    113.36 o 
   6  13  16       44.58      278.77    101.82 o 
  -4  14  16      136.35      106.57     80.75 o 
  -3  14  16       25.64      109.15     65.90 o 
  -2  14  16      559.83      674.09    180.56 o 
  -1  14  16      124.36       88.21     68.33 o 
   0  14  16       13.03       94.61     67.84 o 
   1  14  16      137.25      188.74     81.71 o 
   2  14  16      590.72      570.26    140.16 o 
   3  14  16       20.99      143.89     78.63 o 
   4  14  16      149.16       99.50     95.07 o 
  -2  15  16      173.73      204.90    102.99 o 
  -1  15  16       77.56      100.69     70.29 o 
   0  15  16      260.78      191.41     85.50 o 
   1  15  16       92.34      193.77     78.11 o 
   2  15  16      170.64      114.49     61.59 o 
   1   0  17      300.01      212.88     66.54 o 
   2   0  17    15569.84    15905.33    523.45 o 
   3   0  17     3296.89     3362.50    248.85 o 
   4   0  17     6354.84     6395.54    358.05 o 
   5   0  17     6282.88     6129.41    269.00 o 
   6   0  17     1561.23     1511.94    155.01 o 
   7   0  17       59.65       87.78     31.55 o 
   8   0  17     1109.25     1123.74    167.26 o 
   9   0  17     2882.35     2859.35    265.85 o 
  10   0  17      302.73      305.53     94.17 o 
  11   0  17        0.24      189.47     79.21 o 
  12   0  17        3.00      147.67     69.77 o 
 -12   1  17      157.08      135.66     70.59 o 
 -11   1  17      411.09      294.14    105.14 o 
 -10   1  17      275.74      224.60     79.45 o 
  -9   1  17     3545.88     3586.75    405.51 o 
  -8   1  17     1056.09     1102.58    158.20 o 
  -7   1  17     1326.37     1404.49    230.95 o 
  -6   1  17     1143.29     1239.14    138.66 o 
  -5   1  17      982.99      932.47    100.97 o 
  -4   1  17     2189.93     2220.68    180.34 o 
  -3   1  17    13479.64    13780.94    408.38 o 
  -2   1  17     7659.83     7360.89    440.07 o 
  -1   1  17     3677.22     3768.98    333.78 o 
   0   1  17    15640.52    15301.33    444.79 o 
   1   1  17     3364.34     3183.04    202.96 o 
   2   1  17     8105.73     7541.89    399.11 o 
   3   1  17    13057.37    13279.21    403.48 o 
   4   1  17     2159.10     2325.61    187.92 o 
   5   1  17     1111.81     1146.06    116.97 o 
   6   1  17     1160.06     1313.16    166.85 o 
   7   1  17     1230.39     1203.44    157.70 o 
   8   1  17     1046.49     1005.88    144.99 o 
   9   1  17     3461.86     3506.90    400.56 o 
  10   1  17      239.25      261.30     89.36 o 
  11   1  17      444.06      424.38    120.59 o 
  12   1  17      170.14      185.23     81.83 o 
 -11   2  17      690.72      618.16    146.24 o 
 -10   2  17      251.70      266.79     83.53 o 
  -9   2  17     2126.13     2175.17    293.47 o 
  -8   2  17      261.72      313.43     81.97 o 
  -7   2  17      170.57      183.41     66.21 o 
  -6   2  17      800.92      820.45    106.71 o 
  -5   2  17     2160.85     2106.08    210.41 o 
  -4   2  17     3242.99     3259.96    170.05 o 
  -3   2  17     1102.11     1140.70    119.52 o 
  -2   2  17    28633.75    29184.16    807.50 o 
  -1   2  17     2464.45     1842.04    492.56 o 
   0   2  17     4216.13     4128.72    233.76 o 
   1   2  17     2420.20     2545.48    188.09 o 
   2   2  17    29222.80    29233.15    720.17 o 
   3   2  17     1106.17     1136.72    130.01 o 
   4   2  17     3640.14     3906.54    219.33 o 
   5   2  17     1887.18     1836.63    211.03 o 
   6   2  17      669.80      583.37    139.38 o 
   7   2  17      161.45      106.09     61.65 o 
   8   2  17      265.90      312.45     68.86 o 
   9   2  17     2109.26     2300.85    296.29 o 
  10   2  17      280.64      300.34     88.83 o 
  11   2  17      713.51      588.60    153.17 o 
 -11   3  17      640.81      449.56    129.37 o 
 -10   3  17      386.41      335.18     85.31 o 
  -9   3  17     3468.44     3471.56    381.69 o 
  -8   3  17      901.75     1036.61    153.81 o 
  -7   3  17     3269.06     3309.89    212.67 o 
  -6   3  17      854.97      867.98    136.76 o 
  -5   3  17     4829.01     4850.34    246.18 o 
  -4   3  17     1837.39     1763.77    103.01 o 
  -3   3  17     9866.60     9812.80    257.87 o 
  -2   3  17     2684.40     2837.42    264.22 o 
  -1   3  17      343.68      315.35     59.54 o 
   0   3  17    37609.44    36369.42   1245.11 o 
   1   3  17      385.71      299.76     56.76 o 
   2   3  17     3034.82     2954.94    180.87 o 
   3   3  17     9755.12     9694.16    289.94 o 
   4   3  17     1919.53     1795.43    136.05 o 
   5   3  17     5061.18     5106.28    367.48 o 
   6   3  17      798.38      813.53    127.43 o 
   7   3  17     3174.60     3502.09    328.94 o 
   8   3  17      884.18      902.21    136.76 o 
   9   3  17     3338.57     3376.48    475.45 o 
  10   3  17      320.17      441.81    110.40 o 
  11   3  17      659.43      577.50    135.07 o 
 -11   4  17      685.80      599.53    139.09 o 
 -10   4  17      364.33      376.03    101.74 o 
  -9   4  17     1235.70     1100.11    206.98 o 
  -8   4  17     1931.49     2028.04    266.31 o 
  -7   4  17     1395.14     1246.75    161.95 o 
  -6   4  17     1470.20     1500.93    180.01 o 
  -5   4  17     1968.94     2108.49    168.18 o 
  -4   4  17     6801.08     6766.64    282.49 o 
  -3   4  17     4623.67     4260.25    286.28 o 
  -2   4  17    10280.75    10488.87    512.03 o 
  -1   4  17     5621.40     5572.69    230.12 o 
   0   4  17     7784.01     8067.76    324.37 o 
   1   4  17     5937.90     5782.51    213.32 o 
   2   4  17    10578.79    10349.36    338.61 o 
   3   4  17     4794.35     4491.50    278.75 o 
   4   4  17     7002.58     6766.58    250.44 o 
   5   4  17     2102.05     2113.17    204.74 o 
   6   4  17     1338.63     1313.96    205.11 o 
   7   4  17     1482.17     1527.18    163.60 o 
   8   4  17     1832.38     1897.40    197.52 o 
   9   4  17     1318.69     1250.60    221.40 o 
  10   4  17      338.56      361.92    122.20 o 
  11   4  17      710.60      654.61    172.64 o 
 -11   5  17      399.43      325.95    106.26 o 
 -10   5  17       81.21      153.07    107.96 o 
  -9   5  17      697.25      707.87    154.88 o 
  -8   5  17      720.51      647.88    125.10 o 
  -7   5  17     1040.48     1026.51    143.50 o 
  -6   5  17      350.22      345.77     72.89 o 
  -5   5  17      794.93      873.12    131.92 o 
  -4   5  17     3776.78     3507.13    167.46 o 
  -3   5  17    16196.92    16758.01    664.25 o 
  -2   5  17      866.46      352.09    309.47 o 
  -1   5  17    10405.40    10125.08    344.68 o 
   0   5  17     8756.38     8764.38    338.23 o 
   1   5  17    10647.17    10603.73    297.34 o 
   2   5  17      877.03      788.79     91.16 o 
   3   5  17    16484.03    16662.35    548.83 o 
   4   5  17     3674.63     3364.11    261.88 o 
   5   5  17      873.41      910.32    135.54 o 
   6   5  17      306.43      389.27     98.92 o 
   7   5  17      976.67      977.83    172.29 o 
   8   5  17      738.56      705.94    132.31 o 
   9   5  17      682.57      725.50    149.50 o 
  10   5  17       59.22      119.24     77.07 o 
  11   5  17      425.67      452.25    121.89 o 
 -11   6  17       56.16       76.85     90.97 o 
 -10   6  17      942.51     1020.93    258.08 o 
  -9   6  17      330.23      286.65     83.27 o 
  -8   6  17     1862.51     1819.88    272.05 o 
  -7   6  17      343.32      364.02     72.02 o 
  -6   6  17      353.76      404.09     88.82 o 
  -5   6  17      430.72      367.44     83.51 o 
  -4   6  17     3511.59     3413.61    166.94 o 
  -3   6  17     3353.24     3350.24    162.66 o 
  -2   6  17     5280.64     2411.91   1601.90 o 
  -1   6  17      801.54     1062.37    175.49 o 
   0   6  17     5382.89     6105.24    396.59 o 
   1   6  17      833.34      821.02    103.44 o 
   2   6  17     5429.29     5620.14    268.02 o 
   3   6  17     3318.36     3472.09    132.69 o 
   4   6  17     3533.89     3435.30    216.10 o 
   5   6  17      403.49      387.35     85.35 o 
   6   6  17      377.08      412.78    113.30 o 
   7   6  17      303.23      281.26     88.20 o 
   8   6  17     1970.88     1969.02    257.98 o 
   9   6  17      332.83      258.08     78.29 o 
  10   6  17      962.05      955.68    196.08 o 
  11   6  17       58.99      135.89     65.20 o 
 -10   7  17       11.85      125.94     86.84 o 
  -9   7  17      154.14      278.70    120.88 o 
  -8   7  17       94.33      205.40     75.68 o 
  -7   7  17      641.80      642.15    102.03 o 
  -6   7  17       99.93      153.37     47.11 o 
  -5   7  17      683.39      669.73    130.23 o 
  -4   7  17     2081.84     1907.60    154.01 o 
  -3   7  17     6435.21     6105.67    416.28 o 
  -2   7  17      101.40      134.85     71.20 o 
  -1   7  17     4031.43     4389.55    432.41 o 
   0   7  17      520.05      620.67    174.52 o 
   1   7  17     4035.03     3689.85    175.90 o 
   2   7  17       95.41       91.00     49.80 o 
   3   7  17     6611.30     6493.69    304.47 o 
   4   7  17     1921.25     1853.23    167.17 o 
   5   7  17      675.35      754.11    165.50 o 
   6   7  17       89.27      132.96     55.98 o 
   7   7  17      672.48      782.24    134.10 o 
   8   7  17       92.16      138.06     67.34 o 
   9   7  17      153.19      211.16     72.50 o 
  10   7  17        6.12      122.91     57.18 o 
 -10   8  17      486.20      375.34    162.51 o 
  -9   8  17       15.88       76.31     75.69 o 
  -8   8  17      206.20      326.90     94.77 o 
  -7   8  17      458.07      456.98    106.29 o 
  -6   8  17     2806.11     2869.75    273.76 o 
  -5   8  17       89.42      171.68     73.39 o 
  -4   8  17     3633.46     3810.89    354.25 o 
  -3   8  17      656.26      689.16    121.54 o 
  -2   8  17     1147.08     1017.72    172.66 o 
  -1   8  17       62.24      190.42     83.88 o 
   0   8  17       74.53       72.80     46.42 o 
   1   8  17       78.66      191.77     62.86 o 
   2   8  17     1208.11     1151.01    171.15 o 
   3   8  17      659.12      784.50    112.81 o 
   4   8  17     3538.08     3723.25    226.51 o 
   5   8  17       70.44      127.54     50.84 o 
   6   8  17     2841.67     2726.33    351.66 o 
   7   8  17      465.32      384.10    138.07 o 
   8   8  17      267.25      234.00     94.03 o 
   9   8  17       19.51       89.36     63.86 o 
  10   8  17      490.90      310.85     90.93 o 
  -9   9  17      358.41      300.39    115.01 o 
  -8   9  17      478.97      511.94    142.20 o 
  -7   9  17     1268.95     1203.09    162.48 o 
  -6   9  17       90.98      117.78     59.31 o 
  -5   9  17     1343.02     1394.16    203.34 o 
  -4   9  17       64.26      109.65     46.45 o 
  -3   9  17     1999.28     2089.83    216.92 o 
  -2   9  17      320.70      356.34    111.99 o 
  -1   9  17      498.77      430.74    120.37 o 
   0   9  17      939.25     1004.81    145.16 o 
   1   9  17      532.31      515.88     90.15 o 
   2   9  17      288.68      316.94     70.00 o 
   3   9  17     2046.44     2134.15    190.34 o 
   4   9  17       58.63       73.24     40.16 o 
   5   9  17     1281.78     1239.64    227.39 o 
   6   9  17      124.19      130.07     78.59 o 
   7   9  17     1258.98     1239.19    223.86 o 
   8   9  17      440.21      463.21    139.52 o 
   9   9  17      347.06      323.84     98.15 o 
  -9  10  17       78.35      111.42     74.29 o 
  -8  10  17       85.01      187.77     72.17 o 
  -7  10  17      377.49      366.27    122.08 o 
  -6  10  17     2345.19     2126.29    255.86 o 
  -5  10  17      101.87      142.04     64.87 o 
  -4  10  17     1642.59     1878.08    192.80 o 
  -3  10  17     1137.66     1128.75    210.52 o 
  -2  10  17      508.13      602.45    105.56 o 
  -1  10  17      529.66      525.81    112.98 o 
   0  10  17      185.03      225.69     60.39 o 
   1  10  17      428.87      446.38     87.21 o 
   2  10  17      524.77      493.29     96.27 o 
   3  10  17     1169.58     1171.32    149.45 o 
   4  10  17     1612.56     1733.56    247.90 o 
   5  10  17      115.97      232.36     85.71 o 
   6  10  17     2550.77     2419.92    399.18 o 
   7  10  17      399.83      299.52    171.89 o 
   8  10  17       91.17      105.16     74.53 o 
   9  10  17       65.37      203.37    106.29 o 
  -8  11  17      708.70      737.19    223.50 o 
  -7  11  17      356.94      369.82    116.20 o 
  -6  11  17      306.79      287.45    102.13 o 
  -5  11  17       86.88      154.83     50.44 o 
  -4  11  17       13.21       72.38     39.07 o 
  -3  11  17      982.96      946.30    191.72 o 
  -2  11  17      698.04      634.90    166.12 o 
  -1  11  17     1173.75     1139.31    203.03 o 
   0  11  17      113.24      197.16     58.09 o 
   1  11  17     1195.30     1147.21    158.16 o 
   2  11  17      730.54      748.17    144.32 o 
   3  11  17      880.63      920.98    120.64 o 
   4  11  17       14.84       91.58     74.85 o 
   5  11  17       95.87      165.81     87.51 o 
   6  11  17      329.58      254.23    130.61 o 
   7  11  17      389.72      528.96    176.47 o 
   8  11  17      762.20      652.06    221.42 o 
  -7  12  17       95.25      115.09     93.56 o 
  -6  12  17      346.36      424.44    134.37 o 
  -5  12  17       21.09      119.13     56.24 o 
  -4  12  17      156.51      211.05     94.28 o 
  -3  12  17     1334.29     1265.58    225.64 o 
  -2  12  17      252.81      254.85     77.27 o 
  -1  12  17      418.82      363.21    126.61 o 
   0  12  17      805.80      897.20    169.85 o 
   1  12  17      373.32      324.51     85.93 o 
   2  12  17      278.94      242.52     84.40 o 
   3  12  17     1219.86     1300.80    254.13 o 
   4  12  17      166.88      204.99    100.24 o 
   5  12  17       24.42       69.73     75.52 o 
   6  12  17      481.27      436.76    144.20 o 
   7  12  17      105.00      105.44     91.50 o 
  -6  13  17      313.52      311.83    131.34 o 
  -5  13  17      399.04      382.16    167.75 o 
  -4  13  17      784.76      961.25    203.41 o 
  -3  13  17      135.45      197.95     75.25 o 
  -2  13  17       86.43      176.62     76.08 o 
  -1  13  17     1187.74     1127.07    233.56 o 
   0  13  17      654.96      645.12    202.69 o 
   1  13  17     1130.89     1149.21    222.22 o 
   2  13  17       77.93      120.61     75.08 o 
   3  13  17      147.27      188.42     54.63 o 
   4  13  17      779.46      628.11    214.36 o 
   5  13  17      476.43      428.70    146.53 o 
   6  13  17      295.02      286.64    118.37 o 
  -4  14  17      532.11      480.25    146.09 o 
  -3  14  17      908.61      787.88    214.57 o 
  -2  14  17      328.26      276.04    149.29 o 
  -1  14  17      415.55      499.82    157.70 o 
   0  14  17      648.22      568.40    169.96 o 
   1  14  17      401.09      327.25    104.34 o 
   2  14  17      397.61      441.28    128.67 o 
   3  14  17      857.40      918.83    194.44 o 
   4  14  17      529.05      395.97    123.48 o 
  -1  15  17        6.42       23.00     59.58 o 
   0  15  17      460.52      376.28    149.99 o 
   1  15  17        9.12       33.28     71.89 o 
   0   0  18     7956.84     8380.03    417.79 o 
   1   0  18    17814.26    18340.03    482.24 o 
   2   0  18       72.41       60.30     63.58 o 
   3   0  18      788.85      721.01    126.07 o 
   4   0  18     8573.25     8914.10    372.64 o 
   5   0  18     1634.56     1412.25    155.42 o 
   6   0  18       64.81       85.67     38.93 o 
   7   0  18      173.69      195.25     79.77 o 
   8   0  18     2597.40     2615.13    313.95 o 
   9   0  18      371.09      331.42     98.14 o 
  10   0  18     1688.02     1560.65    241.48 o 
  11   0  18      967.34      896.41    223.68 o 
 -11   1  18       16.76       66.55     54.72 o 
 -10   1  18       84.51       92.22     47.93 o 
  -9   1  18     1111.72     1197.77    148.60 o 
  -8   1  18      456.19      620.31    117.13 o 
  -7   1  18     6197.52     6161.98    277.04 o 
  -6   1  18      732.86      837.55    114.54 o 
  -5   1  18     5266.08     5240.80    223.94 o 
  -4   1  18     3742.15     3741.01    154.63 o 
  -3   1  18     8763.98     9076.53    367.22 o 
  -2   1  18    20307.64    20460.60    585.28 o 
  -1   1  18     2412.29     2202.00    185.04 o 
   0   1  18     6366.16     6092.07    297.75 o 
   1   1  18     2403.94     2401.56    220.37 o 
   2   1  18    20968.64    21595.68    614.48 o 
   3   1  18     8780.35     8595.96    303.37 o 
   4   1  18     3709.52     3887.46    161.87 o 
   5   1  18     5424.29     5296.68    285.91 o 
   6   1  18      646.04      744.72    143.75 o 
   7   1  18     6207.96     6261.52    176.87 o 
   8   1  18      503.18      604.31    112.62 o 
   9   1  18     1085.79     1095.15    182.01 o 
  10   1  18       82.77      156.36     82.84 o 
  11   1  18       16.38      171.61     73.04 o 
 -11   2  18      269.45      255.32    117.91 o 
 -10   2  18      990.48      967.81    168.43 o 
  -9   2  18      192.85      154.36     75.79 o 
  -8   2  18     3054.75     3116.78    411.60 o 
  -7   2  18     3874.94     3956.56    319.55 o 
  -6   2  18     2438.91     2416.41    210.00 o 
  -5   2  18     2910.85     3036.04    158.26 o 
  -4   2  18     5849.08     5812.35    225.05 o 
  -3   2  18      124.49      132.58     41.54 o 
  -2   2  18     5822.48     5695.13    295.77 o 
  -1   2  18     3509.91     3589.56    392.02 o 
   0   2  18     3175.14     2957.06    186.85 o 
   1   2  18     3828.81     3919.76    195.60 o 
   2   2  18     5629.32     5227.67    222.67 o 
   3   2  18       70.50       82.38     34.51 o 
   4   2  18     5523.62     5690.66    258.79 o 
   5   2  18     3023.40     3238.71    306.35 o 
   6   2  18     2433.34     2806.49    308.42 o 
   7   2  18     3625.57     3793.04    406.18 o 
   8   2  18     3190.50     3547.22    407.69 o 
   9   2  18      162.89      230.60     73.90 o 
  10   2  18      881.09      987.56    180.41 o 
  11   2  18      286.90      293.35    110.41 o 
 -11   3  18       14.22      105.05     62.05 o 
 -10   3  18      513.75      568.15    156.27 o 
  -9   3  18      276.55      299.86     78.98 o 
  -8   3  18      376.90      441.32    103.41 o 
  -7   3  18     4925.74     5100.08    314.62 o 
  -6   3  18     1295.40     1481.63    141.48 o 
  -5   3  18     6876.78     7060.79    319.88 o 
  -4   3  18     8425.90     8505.96    304.62 o 
  -3   3  18     9107.20     9557.54    388.24 o 
  -2   3  18     5899.89     6064.75    260.69 o 
  -1   3  18     2787.34     2890.88    225.28 o 
   0   3  18     1049.47      897.37     95.40 o 
   1   3  18     2762.09     2891.55    287.69 o 
   2   3  18     6486.53     6157.52    195.67 o 
   3   3  18     9012.46     8708.45    373.65 o 
   4   3  18     8429.29     8341.24    298.81 o 
   5   3  18     7179.95     7624.66    549.47 o 
   6   3  18     1211.00     1215.66    162.63 o 
   7   3  18     5349.11     5514.45    461.32 o 
   8   3  18      396.58      455.87     88.16 o 
   9   3  18      263.40      316.34     89.09 o 
  10   3  18      433.67      437.88    156.21 o 
  11   3  18        9.38      116.34     71.60 o 
 -11   4  18      149.16      168.81     69.24 o 
 -10   4  18      358.48      397.30    119.26 o 
  -9   4  18       97.10      166.27     47.59 o 
  -8   4  18     1414.16     1624.01    227.42 o 
  -7   4  18     2458.99     2445.35    204.27 o 
  -6   4  18     2470.20     2509.70    154.12 o 
  -5   4  18      420.04      415.51     87.14 o 
  -4   4  18     1313.15     1367.47    142.58 o 
  -3   4  18      716.41      714.60    101.89 o 
  -1   4  18     2485.02     2579.50    206.58 o 
   0   4  18      185.03      167.38     67.35 o 
   1   4  18     2822.72     2640.29    230.91 o 
   3   4  18      656.68      680.60    103.91 o 
   4   4  18     1141.90      818.20    131.17 o 
   5   4  18      406.80      420.19    119.64 o 
   6   4  18     2466.00     2742.06    240.64 o 
   7   4  18     2521.21     2684.74    295.97 o 
   8   4  18     1386.25     1373.91    184.19 o 
   9   4  18      114.42      108.12     81.70 o 
  10   4  18      336.90      314.90    111.68 o 
  11   4  18      146.88      207.44     82.92 o 
 -11   5  18      133.11      204.96    127.14 o 
 -10   5  18      592.47      606.09    132.18 o 
  -9   5  18      176.59      232.03     79.94 o 
  -8   5  18      198.18      243.11     74.54 o 
  -7   5  18     5049.34     4981.29    315.51 o 
  -6   5  18      635.09      521.47    115.21 o 
  -5   5  18      673.34      787.44    115.22 o 
  -4   5  18     1888.47     1863.68    181.00 o 
  -3   5  18      828.04      903.43    152.33 o 
  -2   5  18      562.76      437.70    120.98 o 
  -1   5  18     4970.21     4397.54    245.99 o 
   0   5  18     2424.04     2700.48    249.51 o 
   1   5  18     5502.50     5229.94    259.63 o 
   2   5  18      604.05      580.02    102.90 o 
   3   5  18      954.85      960.44    132.34 o 
   4   5  18     1773.10     1623.58    135.52 o 
   5   5  18      697.45      739.57    142.93 o 
   6   5  18      524.61      503.81    122.42 o 
   7   5  18     5334.35     5988.33    395.55 o 
   8   5  18      185.84      256.83     67.46 o 
   9   5  18      226.64      146.41     57.50 o 
  10   5  18      507.57      504.43    123.05 o 
  11   5  18      111.25      110.27     62.06 o 
 -10   6  18      157.97      125.55    195.21 o 
  -9   6  18      509.46      440.76    192.35 o 
  -8   6  18      342.01      361.73     77.57 o 
  -7   6  18     1306.65     1294.06    166.99 o 
  -6   6  18     5001.90     5013.56    184.84 o 
  -5   6  18     1025.47     1125.73    148.60 o 
  -4   6  18      185.80      214.77     44.75 o 
  -3   6  18       27.61      119.08     47.05 o 
  -2   6  18     3307.35     3246.92    124.37 o 
  -1   6  18     4108.14     4429.71    430.19 o 
   0   6  18       71.60      128.43     76.87 o 
   1   6  18     4186.20     3715.98    248.96 o 
   2   6  18     3364.54     3115.30    134.29 o 
   3   6  18       42.38      149.33     49.45 o 
   4   6  18      187.41      190.90     45.20 o 
   5   6  18      998.56      682.16    167.60 o 
   6   6  18     5107.38     5273.97    459.66 o 
   7   6  18     1286.37     1352.66    153.77 o 
   8   6  18      301.47      367.24    102.49 o 
   9   6  18      500.01      392.90    100.39 o 
  10   6  18      159.07      185.05     86.35 o 
 -10   7  18      986.82     1190.75    334.11 o 
  -9   7  18      136.86      206.30     87.72 o 
  -8   7  18      229.17      329.46     92.89 o 
  -7   7  18     3334.82     3203.05    354.01 o 
  -6   7  18     2340.47     2324.46    271.06 o 
  -5   7  18     1422.80     1448.84    200.01 o 
  -4   7  18     1266.95     1354.00    187.84 o 
  -3   7  18     3784.86     3666.37    269.42 o 
  -2   7  18     3001.85     2848.06    112.57 o 
  -1   7  18     4661.57     4832.94    333.48 o 
   0   7  18     3245.99     3486.05    239.71 o 
   1   7  18     5008.09     4517.31    243.04 o 
   2   7  18     3273.13     3290.41    290.04 o 
   3   7  18     3697.59     3768.56    251.34 o 
   4   7  18     1493.30     1337.14    124.10 o 
   5   7  18     1344.07     1195.32    190.28 o 
   6   7  18     2441.93     2555.38    351.23 o 
   7   7  18     3271.40     3234.29    314.19 o 
   8   7  18      216.83      164.09     69.77 o 
   9   7  18      156.59      149.89     68.02 o 
  10   7  18      976.89      687.02    161.24 o 
 -10   8  18      450.39      548.48    140.24 o 
  -9   8  18      385.76      407.21    168.76 o 
  -8   8  18       94.34      104.67     57.91 o 
  -7   8  18     3251.52     3257.56    416.39 o 
  -6   8  18     2622.32     3083.42    329.51 o 
  -5   8  18      893.05     1073.00    145.72 o 
  -4   8  18      205.55      227.94     60.94 o 
  -3   8  18      351.68      377.19     84.10 o 
  -2   8  18     4706.89     5402.57    548.18 o 
  -1   8  18     2998.12     3160.19    339.75 o 
   0   8  18     4572.81     4653.17    351.92 o 
   1   8  18     2990.55     2931.18    285.84 o 
   2   8  18     4723.06     5074.04    241.34 o 
   3   8  18      477.32      417.97     79.22 o 
   4   8  18      206.21      202.97     51.31 o 
   5   8  18      923.05      889.20    137.82 o 
   6   8  18     2653.80     2543.74    300.04 o 
   7   8  18     3385.65     3413.73    418.66 o 
   8   8  18       99.52      113.94     79.19 o 
   9   8  18      383.59      273.78     94.73 o 
  10   8  18      436.48      399.87    107.07 o 
  -9   9  18      832.08      737.41    228.37 o 
  -8   9  18      174.20      174.37     75.55 o 
  -7   9  18     1268.90     1166.06    189.98 o 
  -6   9  18     2154.67     2176.69    294.83 o 
  -5   9  18      941.84     1138.90    152.99 o 
  -4   9  18     2055.69     2316.93    202.96 o 
  -3   9  18      614.83      691.15    104.77 o 
  -2   9  18     3642.95     4195.51    462.42 o 
  -1   9  18      407.57      428.48    127.63 o 
   0   9  18       16.69      128.76     45.47 o 
   1   9  18      520.49      536.06    115.42 o 
   2   9  18     3605.29     3750.00    297.43 o 
   3   9  18      695.14      785.44    104.38 o 
   4   9  18     2098.30     1999.34    248.20 o 
   5   9  18     1055.76     1203.70    215.98 o 
   6   9  18     2233.74     1766.31    303.60 o 
   7   9  18     1138.41     1066.40    221.17 o 
   8   9  18      167.78      201.12     88.78 o 
   9   9  18      875.14      759.24    133.72 o 
  -8  10  18      115.14      121.47     55.45 o 
  -7  10  18     1320.64     1173.45    210.58 o 
  -6  10  18      192.67      276.55     80.09 o 
  -5  10  18      638.01      677.99    115.00 o 
  -4  10  18      110.22      170.46     52.98 o 
  -3  10  18     1223.12     1253.02    239.90 o 
  -2  10  18     2143.67     2204.79    251.98 o 
  -1  10  18     1384.18     1478.29    260.17 o 
   0  10  18      891.39      859.56    131.27 o 
   1  10  18     1485.57     1416.89    198.46 o 
   2  10  18     1956.01     1932.32    186.68 o 
   3  10  18     1326.29     1452.17    208.05 o 
   4  10  18      143.47      172.26     52.08 o 
   5  10  18      643.09      598.05    145.61 o 
   6  10  18      134.60      159.31     64.42 o 
   7  10  18     1322.74     1151.16    293.24 o 
   8  10  18      126.65      180.70    130.14 o 
  -7  11  18      454.87      353.37    130.37 o 
  -6  11  18     1240.91     1203.11    179.63 o 
  -5  11  18      253.03      314.70    104.06 o 
  -4  11  18      102.49      128.19     57.56 o 
  -3  11  18      207.11      264.87     90.12 o 
  -2  11  18     2567.87     2541.38    322.27 o 
  -1  11  18      430.39      466.06    108.52 o 
   0  11  18      944.31      807.88    140.30 o 
   1  11  18      403.81      434.30    108.32 o 
   2  11  18     2636.62     2691.37    311.99 o 
   3  11  18      209.27      254.04     83.77 o 
   4  11  18      105.23      197.98     81.51 o 
   5  11  18      296.92      245.75    101.39 o 
   6  11  18     1247.58     1163.32    191.37 o 
   7  11  18      506.80      466.97    154.29 o 
  -7  12  18      741.61      572.17    151.34 o 
  -6  12  18        7.02      146.48     78.44 o 
  -5  12  18      178.64      201.43     79.74 o 
  -4  12  18      220.47      259.53    102.14 o 
  -3  12  18       69.59      168.38     63.80 o 
  -2  12  18     1258.90     1371.75    286.30 o 
  -1  12  18      732.81      733.24    186.69 o 
   0  12  18      257.86      234.15     80.31 o 
   1  12  18      803.20      814.06    163.40 o 
   2  12  18     1211.49     1198.46    227.90 o 
   3  12  18       53.50      110.85     48.80 o 
   4  12  18      237.20      203.44    111.23 o 
   5  12  18      141.02      139.58    100.11 o 
   6  12  18        9.51      105.53    106.63 o 
   7  12  18      718.37      561.46    355.16 o 
  -5  13  18      204.63      118.46     99.65 o 
  -4  13  18      214.64      213.54    116.90 o 
  -3  13  18      242.93      270.03     85.37 o 
  -2  13  18      348.95      304.79    106.00 o 
  -1  13  18      789.76      941.40    149.68 o 
   0  13  18      738.31      650.61    210.32 o 
   1  13  18      826.21      827.24    179.11 o 
   2  13  18      352.35      297.44    111.20 o 
   3  13  18      231.69      278.29    158.43 o 
   4  13  18      226.35      216.65    109.46 o 
   5  13  18      191.09      225.75    238.95 o 
  -3  14  18       25.69      118.53     82.03 o 
  -2  14  18      131.38      170.18     86.56 o 
  -1  14  18      359.84      401.71    158.82 o 
   0  14  18      795.64      681.25    221.05 o 
   1  14  18      348.55      334.81    114.80 o 
   2  14  18      156.97      152.35     57.50 o 
   3  14  18       28.79       25.79     85.21 o 
   1   0  19      993.45     1134.45    183.81 o 
   2   0  19      442.81      283.26     75.66 o 
   3   0  19    13990.23    14556.39    536.06 o 
   4   0  19      151.61      185.70     52.34 o 
   5   0  19     4375.82     4377.05    230.72 o 
   6   0  19     2307.66     2176.28    169.93 o 
   7   0  19       84.65      172.32     58.19 o 
   8   0  19     2150.56     2262.26    230.08 o 
   9   0  19        2.69       61.49     69.17 o 
  10   0  19      153.41      275.34     96.00 o 
  11   0  19     1591.15     1215.66    283.12 o 
 -11   1  19      227.07      280.22    100.05 o 
 -10   1  19       71.20      117.36     73.26 o 
  -9   1  19      413.35      373.96    103.87 o 
  -8   1  19      663.41      824.55    122.62 o 
  -7   1  19      939.34      983.56    161.65 o 
  -6   1  19      357.10      373.71     85.31 o 
  -5   1  19     1329.38     1311.34    147.52 o 
  -4   1  19      221.02      247.89     46.09 o 
  -3   1  19      768.77      674.77    109.78 o 
  -2   1  19     3979.94     3925.13    266.79 o 
  -1   1  19     3616.41     3120.96    416.06 o 
   0   1  19      600.79      624.23     81.92 o 
   1   1  19     3521.17     3522.65    178.32 o 
   2   1  19     3949.29     3774.11    203.60 o 
   3   1  19      907.41      845.51    153.18 o 
   4   1  19      265.19      236.02     49.12 o 
   5   1  19     1188.25     1158.01    145.95 o 
   6   1  19      430.73      472.49    134.24 o 
   7   1  19      942.03      997.21    136.00 o 
   8   1  19      678.17      819.70    134.88 o 
   9   1  19      355.83      331.73     85.26 o 
  10   1  19       77.38      122.27     52.05 o 
  11   1  19      237.85      252.01    131.19 o 
 -11   2  19      824.45      619.56    216.07 o 
 -10   2  19      588.05      490.67    125.68 o 
  -9   2  19      103.79      168.62     67.25 o 
  -8   2  19     1099.89     1043.62    178.16 o 
  -7   2  19     1461.36     1357.70    147.45 o 
  -6   2  19     6108.38     6147.44    162.20 o 
  -5   2  19      359.53      369.42     67.26 o 
  -4   2  19     3065.56     2954.93    119.95 o 
  -3   2  19     4465.19     4930.29    293.70 o 
  -2   2  19     1968.25     2098.78    239.85 o 
  -1   2  19      862.06      486.50    198.94 o 
   0   2  19     7581.06     7452.53    262.13 o 
   1   2  19      901.72      821.08    101.72 o 
   2   2  19     1866.85     1868.98    154.25 o 
   3   2  19     4676.52     4308.24    288.90 o 
   4   2  19     2978.99     3137.66    117.69 o 
   5   2  19      427.74      425.40     84.95 o 
   6   2  19     6622.72     7285.83    330.02 o 
   7   2  19     1654.56     1901.59    241.30 o 
   8   2  19     1046.27      939.18    136.80 o 
   9   2  19      106.01      172.13     77.55 o 
  10   2  19      505.72      462.34    118.63 o 
  11   2  19      860.54      642.52    136.47 o 
 -11   3  19      545.04      587.53    156.67 o 
 -10   3  19      236.74      241.76     99.62 o 
  -9   3  19     2483.67     2331.06    282.25 o 
  -8   3  19      433.76      402.66    103.55 o 
  -7   3  19      659.62      673.24     98.65 o 
  -6   3  19     7652.54     7927.50    231.51 o 
  -5   3  19     3515.52     3722.75    210.18 o 
  -4   3  19      648.63      611.58     95.24 o 
  -3   3  19     2709.08     2984.01    182.93 o 
  -2   3  19     2699.78     2836.82    286.75 o 
  -1   3  19       73.35      117.50     45.83 o 
   0   3  19     3653.07     3745.40    156.97 o 
   1   3  19       99.78      150.15     44.82 o 
   2   3  19     2726.97     2739.84    189.13 o 
   3   3  19     2707.81     2434.96    116.36 o 
   4   3  19      494.00      342.81     76.04 o 
   5   3  19     3416.03     3718.17    349.86 o 
   6   3  19     8082.95     8438.26    215.81 o 
   7   3  19      686.13      653.20    111.14 o 
   8   3  19      464.81      473.73     87.38 o 
   9   3  19     2359.74     2617.78    281.75 o 
  10   3  19      196.27      213.91     88.52 o 
  11   3  19      499.31      404.96    131.13 o 
 -11   4  19      587.00      548.02    181.86 o 
 -10   4  19     1252.38     1130.97    195.92 o 
  -9   4  19       46.76      118.18     50.70 o 
  -8   4  19      250.78      356.85     94.67 o 
  -7   4  19      902.96      897.56    128.70 o 
  -6   4  19     1368.57     1440.34    167.20 o 
  -5   4  19     6283.26     6283.98    276.05 o 
  -4   4  19     4493.35     3967.98    259.75 o 
  -3   4  19     1894.44     2024.05    237.12 o 
  -1   4  19    12059.54    11975.53    477.56 o 
   0   4  19     4881.46     5016.46    391.84 o 
   1   4  19    12100.89    11997.78    447.96 o 
   2   4  19     7825.51     7390.43   1256.98 o 
   3   4  19     1862.73     1810.71     80.22 o 
   4   4  19     4542.32     3524.71    380.21 o 
   5   4  19     6027.85     6261.76    381.35 o 
   6   4  19     1552.01     1717.11    195.23 o 
   7   4  19     1033.40      981.18    152.49 o 
   8   4  19      253.52      255.24     67.32 o 
   9   4  19       57.69       95.91     54.04 o 
  10   4  19     1185.40     1049.65    250.13 o 
  11   4  19      541.88      507.90    150.73 o 
 -10   5  19      687.43      802.25    181.43 o 
  -9   5  19     2149.34     2023.32    300.07 o 
  -8   5  19      181.76      225.01     55.91 o 
  -7   5  19       41.65       84.87     38.37 o 
  -6   5  19     9536.59     9989.88    527.53 o 
  -5   5  19     4638.14     4547.04    143.70 o 
  -4   5  19       76.39       76.88     48.59 o 
  -3   5  19     5991.01     6704.19    417.98 o 
  -2   5  19      867.13      891.17    133.57 o 
  -1   5  19     2317.19     2103.78    211.26 o 
   0   5  19     2169.40     2239.71    261.48 o 
   1   5  19     2419.49     2518.26    189.52 o 
   2   5  19      815.97      727.19    106.23 o 
   3   5  19     6007.64     6358.87    331.14 o 
   4   5  19       73.99       53.33     22.90 o 
   5   5  19     4499.81     4794.72    420.81 o 
   6   5  19     9709.90     9988.97   1317.83 o 
   7   5  19       45.81       70.55     58.37 o 
   8   5  19      190.16      261.98     80.45 o 
   9   5  19     2078.80     2071.68    293.29 o 
  10   5  19      602.13      667.12    159.69 o 
 -10   6  19      327.46      601.78    180.69 o 
  -9   6  19       27.68       27.10     66.76 o 
  -8   6  19      525.56      553.65    134.57 o 
  -7   6  19      299.15      367.45     80.51 o 
  -6   6  19      611.74      563.45    112.96 o 
  -5   6  19     6558.79     6354.22    318.91 o 
  -4   6  19      434.87      539.47     93.30 o 
  -3   6  19      448.83      536.89    129.18 o 
  -2   6  19     7431.41     7492.11    381.85 o 
  -1   6  19     5239.27     6045.59    449.46 o 
   0   6  19      121.73      174.62     80.88 o 
   1   6  19     5056.17     5042.05    350.73 o 
   2   6  19     7291.82     7201.03    320.54 o 
   3   6  19      465.90      408.11     98.11 o 
   4   6  19      466.35      437.35     89.36 o 
   5   6  19     6530.01     6518.46    433.73 o 
   6   6  19      605.05      454.24    120.91 o 
   7   6  19      315.34      356.01     91.73 o 
   8   6  19      485.53      491.42    135.92 o 
   9   6  19       29.85      108.49     45.84 o 
  10   6  19      321.38      350.66    122.84 o 
 -10   7  19      923.24      773.40    192.05 o 
  -9   7  19      609.72      648.96    216.52 o 
  -8   7  19      352.90      431.74     96.12 o 
  -7   7  19       11.66      106.77     52.08 o 
  -6   7  19     3097.16     3191.22    322.14 o 
  -5   7  19      412.20      525.31    100.26 o 
  -4   7  19      807.53      764.29    120.85 o 
  -3   7  19     2981.56     2459.83    368.94 o 
  -2   7  19      135.56      136.31     48.04 o 
  -1   7  19      114.38      155.87     78.33 o 
   0   7  19      253.87      230.22     74.26 o 
   1   7  19      141.01       94.49     25.14 o 
   2   7  19      136.19      142.06     47.50 o 
   3   7  19     3161.31     3259.88    168.79 o 
   4   7  19      816.97      769.64    140.64 o 
   5   7  19      435.68      375.36     96.22 o 
   6   7  19     3020.07     3223.82    401.59 o 
   7   7  19       18.15      108.01     56.54 o 
   8   7  19      354.51      375.20    105.31 o 
   9   7  19      606.09      590.59    126.09 o 
  10   7  19      945.86      895.21    211.70 o 
  -9   8  19       74.32      177.16     95.12 o 
  -8   8  19       43.86       95.04     52.32 o 
  -7   8  19       67.29       84.78     43.07 o 
  -6   8  19      165.13      221.05     78.98 o 
  -5   8  19      736.40      811.26    133.67 o 
  -4   8  19        9.26       34.65     39.03 o 
  -3   8  19     2766.80     2215.08    458.12 o 
  -2   8  19     2128.87     2265.56    269.38 o 
  -1   8  19     3720.61     3735.80    356.80 o 
   0   8  19       88.94       99.55     43.75 o 
   1   8  19     3426.60     3401.70    272.27 o 
   2   8  19     2234.72     2149.99    217.53 o 
   3   8  19     2604.48     2618.43    296.04 o 
   4   8  19        3.68       52.12     33.16 o 
   5   8  19      782.92      825.67    151.85 o 
   6   8  19      181.00      173.39     60.26 o 
   7   8  19       82.49      101.97     53.50 o 
   8   8  19       36.73       81.69     53.79 o 
   9   8  19       63.43      102.38     61.86 o 
  -9   9  19      185.23      172.01     87.70 o 
  -8   9  19      420.97      346.13    112.48 o 
  -7   9  19      283.37      206.46     68.43 o 
  -6   9  19      169.54      233.58     65.10 o 
  -5   9  19      177.27      227.88     68.44 o 
  -4   9  19     1393.44     1410.94    200.30 o 
  -3   9  19     1154.60     1116.12    179.73 o 
  -2   9  19     1640.36     1828.48    279.10 o 
  -1   9  19     3268.68     3706.08    439.92 o 
   0   9  19       39.88      145.26     55.46 o 
   1   9  19     3099.88     3205.33    393.32 o 
   2   9  19     1659.01     1765.44    183.44 o 
   3   9  19     1353.99     1499.47    161.00 o 
   4   9  19     1335.72     1270.46    188.34 o 
   5   9  19      200.42      253.46     83.08 o 
   6   9  19      145.07      144.12     57.87 o 
   7   9  19      271.62      161.06     54.03 o 
   8   9  19      386.61      622.88    182.27 o 
   9   9  19      177.31      209.29    117.02 o 
  -8  10  19      389.28      310.59    134.36 o 
  -7  10  19      399.53      463.08     98.90 o 
  -6  10  19       27.02      101.28     53.15 o 
  -5  10  19        5.50       70.52     33.86 o 
  -4  10  19       57.33      154.31     47.50 o 
  -3  10  19     1797.35     2202.22    286.21 o 
  -2  10  19     1510.36     1482.45    228.84 o 
  -1  10  19      194.75      247.26     96.43 o 
   0  10  19     1940.70     1963.08    207.98 o 
   1  10  19      195.08      144.77     49.75 o 
   2  10  19     1688.43     1576.18    204.98 o 
   3  10  19     1716.43     1602.81    299.22 o 
   4  10  19       45.43       80.57     79.24 o 
   5  10  19        4.78       73.39     81.39 o 
   6  10  19       33.12       87.98     65.22 o 
   7  10  19      378.92      310.10    143.05 o 
   8  10  19      433.22      450.10    173.08 o 
  -7  11  19      195.27      383.75    136.44 o 
  -6  11  19      208.98      224.24     86.04 o 
  -5  11  19       27.38       95.23     67.64 o 
  -4  11  19     1208.22     1267.70    189.69 o 
  -3  11  19      846.47      885.01    179.34 o 
  -2  11  19     1692.08     1650.54    381.24 o 
  -1  11  19     3054.31     3108.66    298.79 o 
   0  11  19       42.80       56.60     37.59 o 
   1  11  19     2965.30     3005.76    345.36 o 
   2  11  19     1687.00     1602.52    286.70 o 
   3  11  19      736.56      645.83    138.05 o 
   4  11  19     1132.98     1024.57    234.69 o 
   5  11  19       27.09       42.48     78.33 o 
   6  11  19      196.74      230.94    102.45 o 
   7  11  19      187.05      283.75    138.36 o 
  -6  12  19       18.03      251.81    134.31 o 
  -5  12  19      112.29       84.30     71.34 o 
  -4  12  19      563.78      458.01    124.39 o 
  -3  12  19     1500.28     1387.46    245.61 o 
  -2  12  19      192.47      277.44     91.45 o 
  -1  12  19      319.13      232.62     82.82 o 
   0  12  19     1102.86     1069.68    201.71 o 
   1  12  19      363.96      406.82     98.63 o 
   2  12  19      205.14      373.72    120.09 o 
   3  12  19     1499.49     1419.19    282.18 o 
   4  12  19      584.06      647.30    204.73 o 
   5  12  19      143.50      147.59     90.63 o 
   6  12  19       11.74       77.65     86.53 o 
  -5  13  19      624.01      587.82    197.43 o 
  -4  13  19      955.80      869.41    144.67 o 
  -3  13  19      124.01      116.79     64.64 o 
  -2  13  19      559.40      735.53    168.56 o 
  -1  13  19       80.98       98.36     49.45 o 
   0  13  19      129.63      278.64    114.61 o 
   1  13  19       96.24      103.30     57.66 o 
   2  13  19      636.81      614.46    139.75 o 
   3  13  19      145.67       82.36     95.54 o 
   4  13  19      894.07     1000.70    238.75 o 
   5  13  19      556.70      584.44    216.03 o 
  -3  14  19      492.11      464.73    151.87 o 
  -2  14  19       19.95      115.63     80.62 o 
  -1  14  19      358.12      549.91    213.43 o 
   0  14  19        6.88       81.03     63.07 o 
   1  14  19      370.21      479.64    111.45 o 
   2  14  19       15.21       62.12     42.19 o 
   3  14  19      525.92      567.17    150.78 o 
   0   0  20     7195.80     7713.15    406.76 o 
   1   0  20    11662.90    11937.33    346.34 o 
   2   0  20     3869.56     4144.08    339.36 o 
   3   0  20      570.46      457.31    126.37 o 
   4   0  20     3228.50     3410.82    161.09 o 
   5   0  20     1727.34     1747.40    168.81 o 
   6   0  20     2054.42     2101.87    161.44 o 
   7   0  20     4176.06     4506.73    353.50 o 
   8   0  20     6226.20     5951.21    473.84 o 
   9   0  20      394.28      299.41     89.88 o 
  10   0  20      298.33      238.48     86.24 o 
  11   0  20      990.49      977.54    182.16 o 
 -11   1  20       23.15       95.69     50.67 o 
 -10   1  20     1042.46      871.97    160.47 o 
  -9   1  20      652.11      615.80    147.34 o 
  -8   1  20      348.40      369.53     91.64 o 
  -7   1  20       26.68       83.56     59.06 o 
  -6   1  20     1193.96     1268.25    163.62 o 
  -5   1  20       61.36       92.35     37.23 o 
  -4   1  20     1184.43     1028.70    137.25 o 
  -3   1  20    10910.18    11728.74    515.23 o 
  -2   1  20     3590.06     3771.45    398.89 o 
  -1   1  20    25775.26    26836.24    724.07 o 
   0   1  20    11562.44    11421.48    324.35 o 
   1   1  20    26249.44    26432.22    671.80 o 
   2   1  20     3815.84     3691.72    245.07 o 
   3   1  20    10222.36    10788.96    423.42 o 
   4   1  20     1248.29     1203.52    181.31 o 
   5   1  20      100.28      145.58     45.03 o 
   6   1  20     1283.16     1336.80    198.67 o 
   7   1  20       60.70      152.13     45.74 o 
   8   1  20      336.66      259.95     71.64 o 
   9   1  20      564.79      640.93    125.35 o 
  10   1  20     1038.30      975.37    209.73 o 
  11   1  20       12.56      137.69     73.57 o 
 -11   2  20      255.52      256.28    114.57 o 
 -10   2  20      224.88      212.57     87.26 o 
  -9   2  20      384.21      419.36    105.88 o 
  -8   2  20     2698.86     2903.71    323.20 o 
  -7   2  20     6884.60     7342.11    288.13 o 
  -6   2  20     1835.82     1887.61    155.65 o 
  -5   2  20     1115.80     1170.24    115.12 o 
  -4   2  20     3957.30     3932.24    177.19 o 
  -3   2  20       80.37      146.14     55.37 o 
  -2   2  20     6504.43     6654.81    409.16 o 
  -1   2  20    11477.59    11978.56    491.63 o 
   0   2  20     2847.66     2534.95    160.10 o 
   1   2  20    11839.43    11838.77    280.36 o 
   2   2  20     6234.92     6280.41    277.24 o 
   3   2  20       85.43       90.43     37.71 o 
   4   2  20     3384.59     3513.02    148.42 o 
   5   2  20      972.49     1040.90    116.01 o 
   6   2  20     1861.06     1759.56    225.58 o 
   7   2  20     6830.40     7764.26    352.66 o 
   8   2  20     2729.65     2854.48    288.84 o 
   9   2  20      423.80      409.22    106.46 o 
  10   2  20      227.45      227.45     81.95 o 
  11   2  20      287.26      279.16     90.41 o 
 -11   3  20       10.96       95.40     71.10 o 
 -10   3  20      624.91      533.86    143.07 o 
  -9   3  20      766.03      662.95    126.78 o 
  -8   3  20      364.19      453.29     93.54 o 
  -7   3  20      707.75      726.74    108.93 o 
  -6   3  20      923.15      836.92    123.48 o 
  -5   3  20       50.88      125.54     41.97 o 
  -4   3  20     1233.61     1151.53    144.96 o 
  -3   3  20     3843.37     4284.75    155.46 o 
  -2   3  20     3387.87     3406.58    176.04 o 
  -1   3  20     5495.33     5526.84    269.28 o 
   0   3  20     1673.24     1534.78    117.39 o 
   1   3  20     5038.59     5169.69    288.90 o 
   2   3  20     3139.13     2858.32    118.14 o 
   3   3  20     3729.44     3374.47    221.14 o 
   4   3  20     1365.56     1245.35    156.80 o 
   5   3  20       62.76       61.73     42.89 o 
   6   3  20     1014.21     1097.50    168.97 o 
   7   3  20      736.12      665.35    115.00 o 
   8   3  20      373.95      323.25     83.31 o 
   9   3  20      739.43      696.85    143.80 o 
  10   3  20      619.88      549.48    154.51 o 
  11   3  20       13.60       50.85     63.95 o 
 -11   4  20      229.76      130.58    108.48 o 
 -10   4  20      191.33      153.08     69.46 o 
  -9   4  20      101.92      158.39     58.23 o 
  -8   4  20       23.49       82.33     49.54 o 
  -7   4  20     2982.27     2737.40    237.49 o 
  -6   4  20      885.74      943.30    126.64 o 
  -5   4  20     1843.28     1804.96    178.91 o 
  -4   4  20     1725.64     1720.27    192.19 o 
  -3   4  20     1456.83     1501.37    218.87 o 
  -2   4  20      446.25      115.33    131.36 o 
  -1   4  20     2506.52     2220.71    260.71 o 
   0   4  20       61.35      134.68     55.42 o 
   1   4  20     2282.24     2244.80    247.62 o 
   2   4  20      377.21      318.57     62.03 o 
   3   4  20     1547.45     1481.74    178.18 o 
   4   4  20     1632.14     1535.01    140.21 o 
   5   4  20     1875.15     1939.27    246.37 o 
   6   4  20      893.04     1013.12    172.09 o 
   7   4  20     2981.05     3270.03    289.58 o 
   8   4  20       18.97       61.21     40.26 o 
   9   4  20      117.80      133.55     65.87 o 
  10   4  20      236.99      356.92    117.96 o 
  11   4  20      197.17      253.41    100.66 o 
 -10   5  20      140.49      274.50    130.31 o 
  -9   5  20        3.44      115.17     62.84 o 
  -8   5  20       14.76       67.81     39.57 o 
  -7   5  20      980.85      980.20    137.68 o 
  -6   5  20     2518.95     2595.70    211.61 o 
  -5   5  20      583.75      597.86    108.56 o 
  -4   5  20     1122.07     1215.79    175.22 o 
  -3   5  20      449.37      589.28    112.54 o 
  -2   5  20     2806.03     2771.30    147.13 o 
  -1   5  20     2335.66     2531.07    344.11 o 
   0   5  20     5567.25     5649.71    440.76 o 
   1   5  20     2357.58     2439.77    244.46 o 
   2   5  20     3000.17     2644.43    160.46 o 
   3   5  20      355.15      369.87     92.35 o 
   4   5  20     1190.70     1121.71    152.88 o 
   5   5  20      549.26      493.63    119.79 o 
   6   5  20     2644.39     3119.92    269.34 o 
   7   5  20      934.79      869.78    156.39 o 
   8   5  20        9.61       72.03     43.09 o 
   9   5  20        4.53       49.15     65.18 o 
  10   5  20      147.88      163.98     76.81 o 
 -10   6  20      109.95      149.62    106.42 o 
  -9   6  20       48.29      127.04     67.82 o 
  -8   6  20      965.24     1053.32    179.09 o 
  -7   6  20      444.62      518.69     96.06 o 
  -6   6  20      278.35      297.70     82.08 o 
  -5   6  20     1601.88     1583.09    228.15 o 
  -4   6  20     2562.32     2596.61    308.09 o 
  -3   6  20     1227.60     1350.62    188.15 o 
  -2   6  20      671.43      572.20    138.19 o 
  -1   6  20       19.45       51.60     63.35 o 
   0   6  20     2561.12     2677.30    271.58 o 
   1   6  20       23.07       60.76     50.84 o 
   2   6  20      696.39      634.20    112.79 o 
   3   6  20     1106.47     1094.84    167.65 o 
   4   6  20     2497.55     2353.31    140.25 o 
   5   6  20     1562.79     1601.83    275.78 o 
   6   6  20      245.11      345.94     94.76 o 
   7   6  20      444.75      415.36    101.32 o 
   8   6  20      990.22     1201.14    205.83 o 
   9   6  20       31.06      116.77     57.61 o 
  10   6  20      127.57      115.19     64.19 o 
 -10   7  20      184.89       97.09    113.82 o 
  -9   7  20      172.48      253.61    115.34 o 
  -8   7  20      316.73      420.21     97.67 o 
  -7   7  20     1316.52     1234.53    181.43 o 
  -6   7  20     1058.63     1141.83    146.75 o 
  -5   7  20      216.74      272.98     83.04 o 
  -4   7  20      816.97      924.91    173.07 o 
  -3   7  20     3440.02      541.25   1755.01 o 
  -2   7  20      944.44      911.36    146.00 o 
  -1   7  20     1449.29     1497.20    198.32 o 
   0   7  20       10.28       86.33     61.50 o 
   1   7  20     1557.11     1614.49    184.55 o 
   2   7  20     1009.70     1055.76    172.10 o 
   3   7  20     3437.56     3521.86    255.22 o 
   4   7  20      830.67      825.30    131.55 o 
   5   7  20      212.79      242.93     80.55 o 
   6   7  20     1043.26      957.04    160.98 o 
   7   7  20     1392.75     1269.64    199.63 o 
   8   7  20      272.85      255.63     77.99 o 
   9   7  20      176.80      171.24     66.06 o 
  10   7  20      141.16      123.61     87.04 o 
  -9   8  20       93.64      256.79    205.43 o 
  -8   8  20      458.62      581.87    130.36 o 
  -7   8  20     1126.40     1192.60    178.45 o 
  -6   8  20      245.55      239.04     78.00 o 
  -5   8  20      774.54      957.82    124.88 o 
  -4   8  20     1283.06     1370.74    182.86 o 
  -3   8  20     1497.42      326.71    645.92 o 
  -2   8  20     1015.19     1078.00    178.54 o 
  -1   8  20      608.93      579.82    132.91 o 
   0   8  20        9.86       73.11     39.04 o 
   1   8  20      739.44      772.76    124.17 o 
   2   8  20     1018.03     1130.51    162.96 o 
   3   8  20     1462.00     1447.71    192.90 o 
   4   8  20     1247.18     1183.70    146.04 o 
   5   8  20      807.34      791.68    209.45 o 
   6   8  20      246.93      212.49     68.04 o 
   7   8  20     1049.10     1313.09    249.33 o 
   8   8  20      458.52      505.69    158.91 o 
   9   8  20       81.21       85.89     61.98 o 
  -8   9  20      223.58      215.68     98.06 o 
  -7   9  20      501.03      485.93    114.51 o 
  -6   9  20      140.00      167.62     53.81 o 
  -5   9  20      159.03      181.35     67.29 o 
  -4   9  20      141.33      151.45     53.99 o 
  -3   9  20     1013.36     1077.27    157.04 o 
  -2   9  20     1600.55     1575.30    260.45 o 
  -1   9  20      518.39      615.05    114.65 o 
   0   9  20      862.73      934.14    170.83 o 
   1   9  20      478.22      521.81     80.65 o 
   2   9  20     1704.58     1725.84    170.25 o 
   3   9  20      948.23      891.96    124.91 o 
   4   9  20      157.02      113.95     45.01 o 
   5   9  20      154.32      101.41     72.73 o 
   6   9  20       98.58      111.32     55.17 o 
   7   9  20      526.38      416.05    113.04 o 
   8   9  20      238.51      230.25    111.62 o 
  -8  10  20       12.15      134.91     72.05 o 
  -7  10  20     1205.31     1110.75    177.51 o 
  -6  10  20      576.46      532.65    147.63 o 
  -5  10  20       87.46      208.15     82.07 o 
  -4  10  20      271.87      265.05    110.19 o 
  -3  10  20      658.56      875.83    154.87 o 
  -2  10  20      678.34      796.21    184.56 o 
  -1  10  20     1188.30     1266.43    193.40 o 
   0  10  20       49.87       91.09     44.39 o 
   1  10  20     1199.08     1115.80    150.68 o 
   2  10  20      638.52      729.25    127.03 o 
   3  10  20      700.71      676.66    143.37 o 
   4  10  20      222.73      330.78    103.75 o 
   5  10  20      111.67       92.29     59.21 o 
   6  10  20      515.19      296.72    116.17 o 
   7  10  20     1355.88     1064.55    278.74 o 
   8  10  20       10.30      108.35     95.04 o 
  -7  11  20       66.19      219.11    117.31 o 
  -6  11  20      237.45      242.58    110.57 o 
  -5  11  20      233.17      326.51    101.32 o 
  -4  11  20      212.56      190.01     83.21 o 
  -3  11  20      682.37      861.92    172.24 o 
  -2  11  20      525.70      561.95    120.86 o 
  -1  11  20      653.31      598.06    124.14 o 
   0  11  20      836.38      757.26    130.23 o 
   1  11  20      609.24      653.26    124.98 o 
   2  11  20      552.45      560.22    131.19 o 
   3  11  20      673.03      761.93    193.39 o 
   4  11  20      186.02      149.72     77.79 o 
   5  11  20      227.94      296.79    135.48 o 
   6  11  20      269.00      186.11     94.30 o 
   7  11  20       69.21      132.45     93.75 o 
  -6  12  20       63.67      209.40     96.20 o 
  -5  12  20       41.72       86.71     59.05 o 
  -4  12  20      895.26     1002.71    222.69 o 
  -3  12  20      283.06      264.67     88.33 o 
  -2  12  20      406.84      457.41    122.81 o 
  -1  12  20      790.15      713.26    130.63 o 
   0  12  20        0.01       78.87     41.61 o 
   1  12  20      849.64      969.56    174.42 o 
   2  12  20      347.22      477.76    121.84 o 
   3  12  20      301.45      313.83    135.00 o 
   4  12  20      816.47      924.20    207.01 o 
   5  12  20       39.17      157.69     96.29 o 
   6  12  20       72.53      301.77    123.50 o 
  -4  13  20       91.90       65.89     52.77 o 
  -3  13  20      539.12      466.95    136.77 o 
  -2  13  20      741.62      627.49    186.68 o 
  -1  13  20      206.36      213.06     75.40 o 
   0  13  20       37.80      164.92     84.47 o 
   1  13  20      178.88      312.39    105.00 o 
   2  13  20      772.12      698.52    136.35 o 
   3  13  20      518.19      524.46    180.50 o 
   4  13  20       83.13      194.08    124.19 o 
  -2  14  20      187.22       77.29     88.17 o 
  -1  14  20      404.43      351.61    216.53 o 
   0  14  20      145.17      182.49     84.06 o 
   1  14  20      437.26      416.97    106.81 o 
   2  14  20      185.22      315.05    131.34 o 
   1   0  21     2212.57     2205.95    263.12 o 
   2   0  21     2976.87     3224.00    272.58 o 
   3   0  21     1985.98     2041.19    179.40 o 
   4   0  21      262.77      367.33    116.53 o 
   5   0  21     2421.23     2467.52    194.83 o 
   6   0  21     2485.60     2309.35    157.18 o 
   7   0  21     2104.12     2165.22    269.79 o 
   8   0  21      315.11      413.97     92.17 o 
   9   0  21     1417.58     1432.25    216.77 o 
  10   0  21      165.30      205.33     72.40 o 
  11   0  21      851.47      600.10    154.05 o 
 -11   1  21      160.66      141.44     72.51 o 
 -10   1  21      177.47      191.35     67.98 o 
  -9   1  21      181.04      194.27     69.98 o 
  -8   1  21       84.00      157.06     52.35 o 
  -7   1  21      152.04      211.05     66.71 o 
  -6   1  21     2636.08     2603.43    203.59 o 
  -5   1  21      822.47      899.55    119.95 o 
  -4   1  21     3693.97     4067.77    339.58 o 
  -3   1  21      217.74      171.77     65.84 o 
  -2   1  21    10725.36    11038.87    425.47 o 
  -1   1  21      140.74      160.42     49.35 o 
   0   1  21     2689.44     2846.12    225.47 o 
   1   1  21      104.53      166.21     40.61 o 
   2   1  21    10477.66    11038.43    425.17 o 
   3   1  21      266.02      247.70     82.99 o 
   4   1  21     3982.17     4274.75    303.89 o 
   5   1  21      699.59      788.42     95.74 o 
   6   1  21     2559.85     2710.40    304.15 o 
   7   1  21      168.12      267.91     74.78 o 
   8   1  21       74.57      129.94     56.87 o 
   9   1  21      254.68      164.35     65.37 o 
  10   1  21      202.58      228.19     81.84 o 
  11   1  21      167.74      185.69     88.19 o 
 -11   2  21      636.15      518.43    130.71 o 
 -10   2  21      259.12      249.97     90.15 o 
  -9   2  21     1183.63     1276.60    210.86 o 
  -8   2  21      178.44      220.48     71.17 o 
  -7   2  21     2466.15     2444.69    199.10 o 
  -6   2  21      652.94      609.14    120.98 o 
  -5   2  21     2477.93     2579.62    254.95 o 
  -4   2  21      839.54      797.40    147.61 o 
  -3   2  21     4543.97     5006.60    344.96 o 
  -2   2  21     1976.54     2094.10    235.65 o 
  -1   2  21     2433.14     2478.51    226.32 o 
   0   2  21     4495.90     3684.01    345.70 o 
   1   2  21     2536.03     2330.50    124.35 o 
   2   2  21     2273.32     2375.48    131.30 o 
   3   2  21     3954.49     3885.32    160.98 o 
   4   2  21      749.58      782.56    133.55 o 
   5   2  21     2498.41     2464.69    133.21 o 
   6   2  21      650.14      723.00    158.67 o 
   7   2  21     2272.93     2288.37    291.22 o 
   8   2  21      200.27      260.85     70.68 o 
   9   2  21     1198.89     1202.07    195.28 o 
  10   2  21      298.81      349.89    123.56 o 
  11   2  21      625.81      707.27    264.19 o 
 -11   3  21       48.94       76.94     65.62 o 
 -10   3  21      114.32      143.01     70.97 o 
  -9   3  21      642.11      679.48    130.31 o 
  -8   3  21      897.35      962.28    147.30 o 
  -7   3  21       55.16       96.53     36.87 o 
  -6   3  21     2521.81     2505.44    182.16 o 
  -5   3  21     1321.91     1414.90    168.05 o 
  -4   3  21     2929.68     3152.27    316.13 o 
  -3   3  21      226.11      260.68     70.39 o 
  -2   3  21    10769.01    10727.33    419.55 o 
  -1   3  21      329.02      272.84     73.99 o 
   0   3  21    12949.88    12991.56    402.59 o 
   1   3  21      423.01      433.87     72.51 o 
   2   3  21    10470.87    10036.04    323.79 o 
   3   3  21      269.73      265.27     66.06 o 
   4   3  21     2991.96     2964.87    279.37 o 
   5   3  21     1180.32     1271.46    130.03 o 
   6   3  21     2407.30     2616.35    349.72 o 
   7   3  21       59.96      115.78     72.04 o 
   8   3  21      836.08      864.31    170.32 o 
   9   3  21      772.48      764.33    144.29 o 
  10   3  21      108.68      194.44     83.03 o 
  11   3  21       63.23       99.00     65.23 o 
 -10   4  21      234.44      340.09    159.08 o 
  -9   4  21      676.45      615.80    171.65 o 
  -8   4  21      114.00       85.49     48.44 o 
  -7   4  21     1535.30     1601.84    220.82 o 
  -6   4  21      148.81      123.50     37.18 o 
  -5   4  21     2363.65     2232.13    200.99 o 
  -4   4  21     2460.42     2385.53    241.21 o 
  -3   4  21     6827.34     6986.83    433.91 o 
  -2   4  21     1131.66     1165.53    183.69 o 
  -1   4  21     1590.13     1426.40    104.39 o 
   0   4  21     1066.63     1123.85    131.86 o 
   1   4  21     1629.84     1603.50    208.83 o 
   2   4  21     1105.00     1015.32    137.38 o 
   3   4  21     6379.60     6682.10    356.15 o 
   4   4  21     2442.54     2257.38    206.47 o 
   5   4  21     2205.60     2567.79    433.98 o 
   6   4  21      152.36      160.95     65.19 o 
   7   4  21     1458.75     1534.88    220.98 o 
   8   4  21      123.41      183.02     74.91 o 
   9   4  21      672.69      652.93    140.23 o 
  10   4  21      290.91      304.72    134.01 o 
 -10   5  21      816.44      698.17    279.55 o 
  -9   5  21      432.55      541.53    140.98 o 
  -8   5  21      536.19      536.10    132.96 o 
  -7   5  21      600.12      655.83    127.01 o 
  -6   5  21      437.34      370.84     75.05 o 
  -5   5  21      977.07     1114.72    167.54 o 
  -4   5  21     3348.77     3723.36    269.85 o 
  -3   5  21      649.72      771.84    130.08 o 
  -2   5  21     9094.54     9391.75    482.94 o 
  -1   5  21     1013.72     1032.75    172.69 o 
   0   5  21     3410.98     3501.85    414.83 o 
   1   5  21     1142.93     1146.46    137.10 o 
   2   5  21     9465.43     9339.41    388.38 o 
   3   5  21      648.51      683.07    117.95 o 
   4   5  21     3267.65     3252.57    134.93 o 
   5   5  21      965.43      995.70    191.61 o 
   6   5  21      439.08      383.59     89.11 o 
   7   5  21      607.05      628.54    122.86 o 
   8   5  21      562.88      600.39    121.00 o 
   9   5  21      486.82      488.96    119.08 o 
  10   5  21      824.22      863.43    155.07 o 
 -10   6  21       24.95       84.99     69.03 o 
  -9   6  21      435.29      408.97    133.54 o 
  -8   6  21       64.65       39.84     60.91 o 
  -7   6  21      101.36      196.60     69.10 o 
  -6   6  21      555.57      616.61    116.33 o 
  -5   6  21       46.91       43.31     48.07 o 
  -4   6  21     7031.51     7184.98    487.79 o 
  -3   6  21     7403.05     8203.43    355.56 o 
  -2   6  21      402.97      455.76    112.02 o 
  -1   6  21     6463.19     6363.08    539.14 o 
   0   6  21     1084.21     1119.20    174.82 o 
   1   6  21     6689.21     6600.65    319.58 o 
   2   6  21      442.44      446.70    100.59 o 
   3   6  21     7618.86     7616.74    199.96 o 
   4   6  21     6699.95     6710.61    342.41 o 
   5   6  21       42.59      119.20     84.47 o 
   6   6  21      518.08      639.36    124.07 o 
   7   6  21       96.12       97.50     57.20 o 
   8   6  21       47.40      108.42     52.72 o 
   9   6  21      451.15      403.01    111.38 o 
  10   6  21       23.60      167.12     88.93 o 
  -9   7  21       76.18      138.36     73.60 o 
  -8   7  21      306.46      361.05    100.47 o 
  -7   7  21     2085.03     2022.50    245.18 o 
  -6   7  21      624.23      699.97    132.27 o 
  -5   7  21      661.18      793.86    138.51 o 
  -4   7  21     1359.25     1332.22    164.79 o 
  -3   7  21      691.24      795.43    161.96 o 
  -2   7  21     5716.56     5303.08    524.00 o 
  -1   7  21      254.15      328.01     97.06 o 
   0   7  21      210.68      306.26     75.56 o 
   1   7  21      283.35      190.10     74.52 o 
   2   7  21     6043.47     6407.85    360.37 o 
   3   7  21      786.49      796.61    110.92 o 
   4   7  21     1229.99     1208.72    137.06 o 
   5   7  21      650.73      756.73    134.61 o 
   6   7  21      629.32      566.72    143.82 o 
   7   7  21     2117.15     1886.54    288.38 o 
   8   7  21      362.89      367.93     93.48 o 
   9   7  21      102.96      141.85     68.01 o 
  -9   8  21      461.95      624.80    152.24 o 
  -8   8  21      214.29      224.98     76.03 o 
  -7   8  21      600.61      599.59    125.25 o 
  -6   8  21      614.83      626.83    124.74 o 
  -5   8  21      733.63      730.29    144.35 o 
  -4   8  21     3322.42     3058.19    231.72 o 
  -3   8  21     3684.47     3330.10    301.89 o 
  -2   8  21      497.42      619.83    164.24 o 
  -1   8  21      917.88      975.69    191.67 o 
   0   8  21      317.00      319.98     81.98 o 
   1   8  21      897.18      840.79    126.44 o 
   2   8  21      470.94      310.07     88.52 o 
   3   8  21     3741.33     3859.36    260.90 o 
   4   8  21     3329.48     3582.18    292.40 o 
   5   8  21      702.98      712.33    132.80 o 
   6   8  21      620.59      643.39    135.16 o 
   7   8  21      592.07      460.12    143.36 o 
   8   8  21      172.87      192.69    103.14 o 
   9   8  21      451.73      375.09    110.63 o 
  -8   9  21       59.14      157.41     71.71 o 
  -7   9  21      507.97      437.23    110.69 o 
  -6   9  21     1129.50     1122.33    194.00 o 
  -5   9  21      264.10      324.00     82.47 o 
  -4   9  21     1985.93     2083.85    257.09 o 
  -3   9  21      269.67      263.67    100.19 o 
  -2   9  21     1623.42     1690.66    222.46 o 
  -1   9  21      751.51      877.57    168.16 o 
   0   9  21       78.38      142.05     59.12 o 
   1   9  21      689.96      677.25    103.61 o 
   2   9  21     1718.73     1586.21    172.41 o 
   3   9  21      329.37      311.10     74.26 o 
   4   9  21     1926.01     1899.08    195.64 o 
   5   9  21      232.60      352.03    108.23 o 
   6   9  21     1243.48     1071.92    199.29 o 
   7   9  21      492.26      525.28    139.64 o 
   8   9  21       64.71       96.42     63.23 o 
  -8  10  21      366.82      280.84    115.31 o 
  -7  10  21      279.25      168.28     81.49 o 
  -6  10  21       28.15       74.62     66.35 o 
  -5  10  21      980.03     1053.48    205.40 o 
  -4  10  21      365.42      419.02    111.38 o 
  -3  10  21      632.07      640.59    150.61 o 
  -2  10  21      347.57      407.29    104.82 o 
  -1  10  21      212.23      275.21     75.31 o 
   0  10  21        7.55       83.68     50.03 o 
   1  10  21      266.61      306.80     80.97 o 
   2  10  21      346.70      329.22     74.36 o 
   3  10  21      567.36      567.56    108.20 o 
   4  10  21      379.02      338.14    101.83 o 
   5  10  21      879.84      835.59    186.78 o 
   6  10  21       35.45       73.32     71.76 o 
   7  10  21      318.13      374.57    173.97 o 
   8  10  21      409.13      324.28    260.71 o 
  -7  11  21      155.83      231.71    125.41 o 
  -6  11  21     1333.94     1274.93    197.70 o 
  -5  11  21      170.06      197.25    108.82 o 
  -4  11  21      677.80      772.96    158.77 o 
  -3  11  21     1377.34     1502.42    226.05 o 
  -2  11  21       90.09      135.48     67.61 o 
  -1  11  21      409.47      332.78     79.49 o 
   0  11  21        0.65      119.62     50.39 o 
   1  11  21      341.71      373.43     93.02 o 
   2  11  21       95.90       90.24     46.29 o 
   3  11  21     1179.75     1349.76    254.03 o 
   4  11  21      692.98      555.27    145.29 o 
   5  11  21      162.69      214.37     91.33 o 
   6  11  21     1476.28     1362.48    397.82 o 
   7  11  21      176.73      172.48    104.47 o 
  -6  12  21       72.28       96.52     71.10 o 
  -5  12  21      663.30      692.64    179.98 o 
  -4  12  21     1532.60     1630.19    239.07 o 
  -3  12  21      121.99       97.19     65.62 o 
  -2  12  21      251.91      169.70     69.26 o 
  -1  12  21     2462.94     2332.23    313.96 o 
   0  12  21       67.29      142.36     51.98 o 
   1  12  21     2417.11     2162.76    394.12 o 
   2  12  21      276.82      231.08     74.65 o 
   3  12  21      101.08      161.93    103.72 o 
   4  12  21     1480.73     1258.87    318.38 o 
   5  12  21      711.45      832.46    238.26 o 
   6  12  21       63.79       86.27    149.29 o 
  -4  13  21      120.00      176.74     75.63 o 
  -3  13  21     1215.17     1103.60    230.54 o 
  -2  13  21      104.80       88.88     63.36 o 
  -1  13  21      625.59      571.09    123.75 o 
   0  13  21       36.56      165.50     92.71 o 
   1  13  21      612.17      487.37    141.44 o 
   2  13  21      114.77      120.75     55.15 o 
   3  13  21     1133.40     1116.29    242.96 o 
   4  13  21      115.29      149.90     99.03 o 
  -1  14  21      541.11      442.28    139.82 o 
   0  14  21      411.27      250.98    103.00 o 
   1  14  21      482.80      337.51    109.81 o 
   0   0  22     5940.53     6398.70    599.81 o 
   1   0  22      188.44      242.93     60.54 o 
   2   0  22       75.29       59.67     55.75 o 
   3   0  22      602.07      551.28    131.40 o 
   4   0  22     1141.79     1302.39    182.11 o 
   5   0  22      213.85      333.46     76.47 o 
   6   0  22     1177.78     1221.82    155.61 o 
   7   0  22     1057.13     1262.08    154.85 o 
   8   0  22      630.90      578.75    117.92 o 
   9   0  22      977.97      982.22    164.00 o 
  10   0  22       59.84      122.72     56.63 o 
  11   0  22        1.24      138.90     68.72 o 
 -11   1  22       54.13       98.87     64.05 o 
 -10   1  22     1828.23     1377.82    241.67 o 
  -9   1  22        2.42      127.26     43.57 o 
  -8   1  22      534.54      547.08    122.10 o 
  -7   1  22     1151.56     1086.79    140.30 o 
  -6   1  22        0.15       54.88     29.60 o 
  -5   1  22     1179.00     1176.16    142.22 o 
  -4   1  22      378.26      265.68     75.99 o 
  -3   1  22     1754.35     1842.91    215.86 o 
  -2   1  22      612.24      297.92    151.28 o 
  -1   1  22     6360.76     6604.54    323.09 o 
   0   1  22     3502.51     3919.49    159.23 o 
   1   1  22     6545.78     4864.84    877.49 o 
   2   1  22      478.31      529.94    117.08 o 
   3   1  22     1591.52     1729.39    249.70 o 
   4   1  22      387.24      377.13    106.15 o 
   5   1  22     1257.72     1299.10    133.84 o 
   6   1  22        2.16       36.25     55.69 o 
   7   1  22     1145.90     1211.99    202.43 o 
   8   1  22      601.82      792.34    144.25 o 
   9   1  22        1.78       83.97     46.46 o 
  10   1  22     1885.15     1503.45    268.44 o 
  11   1  22       50.09      135.13     67.33 o 
 -10   2  22       49.81      127.52     57.42 o 
  -9   2  22      492.35      433.87    100.31 o 
  -8   2  22      400.97      357.99     98.70 o 
  -7   2  22     3137.79     3073.30    251.83 o 
  -6   2  22       81.53       78.85     38.00 o 
  -5   2  22     1895.82     2301.91    255.50 o 
  -4   2  22     3972.19     4358.11    258.73 o 
  -3   2  22     1481.71     1438.57    225.69 o 
  -2   2  22     1742.29     1767.09    212.66 o 
  -1   2  22     3702.34     4160.90    317.19 o 
   0   2  22     3453.05     2957.17    242.58 o 
   1   2  22     3451.17     3321.05    162.11 o 
   2   2  22     1833.53     1769.20    149.22 o 
   3   2  22     1403.87     1200.34    143.45 o 
   4   2  22     3895.21     3969.86    261.10 o 
   5   2  22     1780.70     1724.97    165.44 o 
   6   2  22       94.49      129.94     51.74 o 
   7   2  22     3300.43     3586.20    376.13 o 
   8   2  22      456.17      580.16    124.28 o 
   9   2  22      521.81      426.49    100.35 o 
  10   2  22       50.88      156.62     72.26 o 
 -10   3  22      594.26      568.04    149.47 o 
  -9   3  22      405.94      355.20     96.63 o 
  -8   3  22      334.29      328.49     96.34 o 
  -7   3  22     2755.80     2640.27    239.04 o 
  -6   3  22     1281.21     1334.82    172.44 o 
  -5   3  22      536.61      570.43     93.97 o 
  -4   3  22     1560.24     1441.98    197.85 o 
  -3   3  22       58.49      155.33     81.22 o 
  -2   3  22     5293.72     4778.55    265.67 o 
  -1   3  22     3521.94     3595.12    190.94 o 
   0   3  22        5.40       31.92     34.75 o 
   1   3  22     3706.83     3622.32    124.28 o 
   2   3  22     5261.46     4845.30    266.87 o 
   3   3  22       42.16       76.55     30.62 o 
   4   3  22     1552.42     1333.13    169.01 o 
   5   3  22      555.12      611.28    149.14 o 
   6   3  22     1453.40     1710.08    195.73 o 
   7   3  22     2799.58     2940.91    372.47 o 
   8   3  22      385.52      342.40    101.59 o 
   9   3  22      418.82      371.06     94.42 o 
  10   3  22      673.65      765.03    134.37 o 
 -10   4  22       38.56       76.55     52.05 o 
  -9   4  22       30.88      128.93     64.88 o 
  -8   4  22       46.33      102.73     60.83 o 
  -7   4  22     4832.17     4570.04    378.07 o 
  -6   4  22      147.84      190.36     60.83 o 
  -5   4  22     1757.04     1599.86    171.23 o 
  -4   4  22     4483.22     4544.19    251.23 o 
  -3   4  22     1868.82     1818.97    137.80 o 
  -2   4  22     2779.63     2287.45    509.79 o 
  -1   4  22      949.06      926.84    131.36 o 
   0   4  22     3697.33     3724.90    266.75 o 
   1   4  22      938.16      917.65    147.86 o 
   2   4  22     2897.86     2995.93    256.16 o 
   3   4  22     1983.73     2048.09    209.82 o 
   4   4  22     4544.22     4509.05    193.40 o 
   5   4  22     1751.61     2004.20    250.22 o 
   6   4  22      132.88      171.17    124.88 o 
   7   4  22     5124.87     5166.77    590.16 o 
   8   4  22       43.17      112.01     48.88 o 
   9   4  22       58.29      176.40     61.85 o 
  10   4  22       28.84       76.28     62.82 o 
 -10   5  22      159.98      294.52    133.75 o 
  -9   5  22      106.78      155.35     73.12 o 
  -8   5  22      155.95      241.04     87.80 o 
  -7   5  22       45.98      103.49     54.48 o 
  -6   5  22     5619.96     6289.87    280.20 o 
  -5   5  22      593.28      595.49    127.64 o 
  -4   5  22     3067.97     3164.06    183.84 o 
  -3   5  22      708.08      847.27    145.41 o 
  -2   5  22     5099.00     4733.97    259.27 o 
  -1   5  22      411.93      469.64    148.46 o 
   0   5  22      179.13      181.63     60.07 o 
   1   5  22      486.09      658.14    102.23 o 
   2   5  22     5234.63     5124.86    470.77 o 
   3   5  22      707.45      842.49    140.03 o 
   4   5  22     3057.79     3057.10    250.00 o 
   5   5  22      600.59      525.71    129.25 o 
   6   5  22     5717.61     6250.98    379.83 o 
   7   5  22       30.97       94.02     53.36 o 
   8   5  22      143.78       85.07     62.51 o 
   9   5  22      134.87      158.31     63.70 o 
  10   5  22      154.35      223.77     83.18 o 
 -10   6  22      166.22      151.59    106.42 o 
  -9   6  22       75.76      112.37     67.86 o 
  -8   6  22      551.91      589.60    117.33 o 
  -7   6  22     5431.18     5917.25   1132.40 o 
  -6   6  22      415.21      462.96    101.63 o 
  -5   6  22     2446.54     2474.61    314.59 o 
  -4   6  22      107.53      160.36     56.98 o 
  -3   6  22      862.14      254.62    366.00 o 
  -2   6  22      963.72     1063.58    141.74 o 
  -1   6  22     3608.63     3741.38    561.44 o 
   0   6  22      534.26      483.53    132.61 o 
   1   6  22     3773.30     3965.48    338.70 o 
   2   6  22     1005.57     1146.33    185.48 o 
   3   6  22      753.32      739.27    111.35 o 
   4   6  22      123.60      102.79     36.74 o 
   5   6  22     2347.79     2184.17    263.36 o 
   6   6  22      470.82      494.62    135.98 o 
   7   6  22     5313.50     5308.13    330.51 o 
   8   6  22      587.64      615.75    124.61 o 
   9   6  22       52.23      126.26     57.51 o 
  10   6  22      163.80      226.73     93.55 o 
  -9   7  22      220.30      218.81    102.25 o 
  -8   7  22      176.03      184.39     60.65 o 
  -7   7  22     2400.90     2591.21    274.80 o 
  -6   7  22     3606.50     3638.72    278.29 o 
  -5   7  22      261.41      206.16     64.22 o 
  -4   7  22     1081.34     1263.70    186.82 o 
  -3   7  22      161.22      146.09     42.93 o 
  -2   7  22     3839.69     4796.02    642.63 o 
  -1   7  22     1627.64     1586.58    213.71 o 
   0   7  22      327.05      457.42     86.46 o 
   1   7  22     1700.20     1608.34    167.31 o 
   2   7  22     3944.18     4149.46    276.48 o 
   3   7  22      190.39      120.79     52.84 o 
   4   7  22     1147.56     1019.84    207.32 o 
   5   7  22      249.07      192.43     70.73 o 
   6   7  22     3704.49     3641.40    389.09 o 
   7   7  22     2439.65     2603.71    462.60 o 
   8   7  22      161.76      170.39     75.22 o 
   9   7  22      201.21      233.15     83.48 o 
  -9   8  22      861.44      542.91    235.22 o 
  -8   8  22      112.59      163.64     72.32 o 
  -7   8  22     1800.88     1617.84    211.10 o 
  -6   8  22      394.48      455.42    126.78 o 
  -5   8  22     1332.15     1252.63    183.72 o 
  -4   8  22     1855.69     1913.10    209.84 o 
  -3   8  22      943.56     1164.03    172.88 o 
  -2   8  22     3031.85     3491.68    368.18 o 
  -1   8  22     2256.87     2321.91    414.95 o 
   0   8  22        2.70       99.68     52.77 o 
   1   8  22     2341.40     2520.21    253.01 o 
   2   8  22     3024.60     3056.53    258.59 o 
   3   8  22      920.94      960.84    138.73 o 
   4   8  22     1850.40     1758.53    225.92 o 
   5   8  22     1297.35     1159.59    181.56 o 
   6   8  22      422.06      380.17     92.52 o 
   7   8  22     1624.50     1394.76    273.39 o 
   8   8  22      124.05      125.64    164.74 o 
   9   8  22      868.44      752.11    177.87 o 
  -8   9  22       74.82      112.20     67.78 o 
  -7   9  22     2305.27     2333.01    370.50 o 
  -6   9  22      852.88      725.22    149.60 o 
  -5   9  22      245.16      179.34     63.02 o 
  -4   9  22      225.79      215.17     95.94 o 
  -3   9  22      712.40      832.30    202.11 o 
  -2   9  22     3651.55     3980.94    505.14 o 
  -1   9  22     2295.13     2691.80    312.93 o 
   0   9  22      652.14      772.27    126.48 o 
   1   9  22     2283.33     2436.22    222.41 o 
   2   9  22     3606.99     3674.31    267.24 o 
   3   9  22      811.33      926.45    148.26 o 
   4   9  22      244.33      182.04     72.31 o 
   5   9  22      238.14      283.82    100.13 o 
   6   9  22      840.03      843.56    201.79 o 
   7   9  22     2344.54     1968.72    279.20 o 
   8   9  22       73.11       73.68     65.84 o 
  -7  10  22      420.22      400.02    127.88 o 
  -6  10  22     1010.17      935.10    185.26 o 
  -5  10  22       87.00      164.15     74.55 o 
  -4  10  22      999.14      977.57    182.66 o 
  -3  10  22      392.36      496.58    142.78 o 
  -2  10  22     5927.91     6314.05    699.94 o 
  -1  10  22     1070.77     1089.21    125.28 o 
   0  10  22      360.88      456.95    106.36 o 
   1  10  22     1108.00     1155.19    139.43 o 
   2  10  22     5800.43     6218.98    453.85 o 
   3  10  22      395.92      395.03    106.86 o 
   4  10  22     1020.68      983.46    201.48 o 
   5  10  22      108.71      141.00     66.76 o 
   6  10  22      959.33      761.41    178.46 o 
   7  10  22      419.82      230.00    117.31 o 
  -6  11  22      250.80      247.50     93.50 o 
  -5  11  22      271.97      247.29     87.04 o 
  -4  11  22       61.13      149.23     68.55 o 
  -3  11  22      211.17      162.38     79.24 o 
  -2  11  22     2007.83     2038.70    371.99 o 
  -1  11  22     1321.50     1326.67    189.14 o 
   0  11  22      156.07      251.54     85.61 o 
   1  11  22     1359.46     1437.06    186.74 o 
   2  11  22     1967.79     1854.92    238.76 o 
   3  11  22      214.70      187.42     85.39 o 
   4  11  22       49.80       50.56     52.49 o 
   5  11  22      311.16      283.46    129.34 o 
   6  11  22      263.95      207.87     96.09 o 
  -5  12  22       60.58       92.16     62.55 o 
  -4  12  22      264.61      341.77    127.10 o 
  -3  12  22      326.67      400.62    133.61 o 
  -2  12  22     1052.95     1002.22    200.18 o 
  -1  12  22      188.19      258.93    105.14 o 
   0  12  22        5.35      100.43     57.51 o 
   1  12  22      198.95      163.14     53.60 o 
   2  12  22      978.73      829.72    204.20 o 
   3  12  22      331.72      453.14    171.85 o 
   4  12  22      279.85       18.41     75.52 o 
   5  12  22       57.08      189.34    125.41 o 
  -3  13  22      148.54      184.82     90.59 o 
  -2  13  22      238.35      172.21     74.88 o 
  -1  13  22      135.86      130.42     64.58 o 
   0  13  22       89.77       78.02     89.06 o 
   1  13  22      129.59      213.86     82.31 o 
   2  13  22      268.62      288.93    148.60 o 
   3  13  22      150.92      140.75     99.06 o 
   1   0  23       37.05      140.89     44.32 o 
   2   0  23     3283.60     3511.27    188.43 o 
   3   0  23      797.20      625.69    186.64 o 
   4   0  23     2889.96     2882.54    275.03 o 
   5   0  23     1827.36     1941.79    167.45 o 
   6   0  23        4.01       57.22     23.74 o 
   7   0  23      142.97      177.68     62.89 o 
   8   0  23      141.23      208.29     77.61 o 
   9   0  23      223.80      137.59     54.71 o 
  10   0  23      100.94      179.69     59.71 o 
 -10   1  23       43.21      177.64     72.36 o 
  -9   1  23      456.78      535.83    134.05 o 
  -8   1  23      207.13      224.57     71.99 o 
  -7   1  23      819.54      777.41    140.33 o 
  -6   1  23     2983.23     2705.78    263.15 o 
  -5   1  23      235.56      274.14     67.74 o 
  -4   1  23     2431.03     2351.79    238.41 o 
  -3   1  23     2298.98     2546.20    280.99 o 
  -2   1  23     2290.74     2374.49    253.22 o 
  -1   1  23     2651.38     2461.28    234.08 o 
   0   1  23      434.07      549.77     94.22 o 
   1   1  23     2557.07     2034.19    386.15 o 
   2   1  23     2392.84     2711.17    285.38 o 
   3   1  23     2333.09     2385.05    233.83 o 
   4   1  23     2345.79     2248.56    161.20 o 
   5   1  23      240.43      244.10     65.48 o 
   6   1  23     3112.42     3252.13    346.95 o 
   7   1  23      856.90      918.33    134.45 o 
   8   1  23      149.52      127.60     66.65 o 
   9   1  23      416.59      461.05    105.31 o 
  10   1  23       20.46      112.93     54.35 o 
 -10   2  23      204.15      252.83     79.23 o 
  -9   2  23      600.71      558.13    128.20 o 
  -8   2  23      944.99      928.78    167.25 o 
  -7   2  23      663.49      564.64    131.36 o 
  -6   2  23     1961.33     1832.33    185.93 o 
  -5   2  23     6259.14     6759.35    282.52 o 
  -4   2  23     1939.52     2366.48    237.40 o 
  -3   2  23      189.52      210.71     65.82 o 
  -2   2  23      540.35      543.58    124.54 o 
  -1   2  23      512.36      329.97    131.47 o 
   0   2  23     2656.97     2413.60    196.24 o 
   1   2  23      430.15      437.47     76.86 o 
   2   2  23      552.81      520.67     88.72 o 
   3   2  23      133.43      149.87     58.26 o 
   4   2  23     2021.74     1986.27    197.76 o 
   5   2  23     6192.15     6357.37    151.60 o 
   6   2  23     2046.80     2377.83    368.06 o 
   7   2  23      677.43      618.98    124.77 o 
   8   2  23      928.30      969.57    165.26 o 
   9   2  23      542.08      457.44    100.69 o 
  10   2  23      199.96      193.14     64.34 o 
 -10   3  23      314.13      322.08     87.96 o 
  -9   3  23      315.59      359.93    126.27 o 
  -8   3  23      632.79      576.19    126.81 o 
  -7   3  23      479.47      449.55     82.78 o 
  -6   3  23     2399.30     2237.06    163.07 o 
  -5   3  23     4878.39     4346.79    441.33 o 
  -4   3  23     6456.70     7215.69    343.76 o 
  -3   3  23     6074.69     6195.24    401.62 o 
  -2   3  23     1903.00     1648.14    199.75 o 
  -1   3  23     6935.05     7232.77    354.33 o 
   0   3  23     6933.37     7008.23    271.11 o 
   1   3  23     7159.01     7248.66    287.54 o 
   2   3  23     1930.67     1876.14    119.84 o 
   3   3  23     6186.23     6071.72    257.07 o 
   4   3  23     6379.29     6388.97    189.87 o 
   5   3  23     4622.71     4903.55    538.80 o 
   6   3  23     2506.79     2574.84    241.70 o 
   7   3  23      523.88      487.57    101.59 o 
   8   3  23      599.18      638.39    128.46 o 
   9   3  23      262.51      280.07     84.68 o 
  10   3  23      273.94      227.29     79.47 o 
 -10   4  23      329.47      344.77    138.98 o 
  -9   4  23      941.22      937.26    182.62 o 
  -8   4  23     1185.20     1241.15    225.22 o 
  -7   4  23     1064.52     1089.19    147.47 o 
  -6   4  23     5351.08     5892.34    483.86 o 
  -5   4  23     3035.84     3267.79    368.77 o 
  -4   4  23      666.56      769.97    133.98 o 
  -3   4  23     1522.10     1705.09    209.29 o 
  -2   4  23      806.60      842.37    127.24 o 
  -1   4  23     1044.22      936.97    114.26 o 
   0   4  23     5467.89     5864.22    462.31 o 
   1   4  23     1133.37     1138.93    145.12 o 
   2   4  23      777.68      863.43    130.77 o 
   3   4  23     1419.27     1507.46    184.69 o 
   4   4  23      539.00      533.06    122.95 o 
   5   4  23     3053.84     3122.67    354.17 o 
   6   4  23     5574.53     6161.31    632.26 o 
   7   4  23     1186.95     1165.60    189.02 o 
   8   4  23     1113.90     1172.63    157.34 o 
   9   4  23      988.75      926.48    172.20 o 
  10   4  23      285.10      222.72    115.27 o 
 -10   5  23      115.82      318.74    144.09 o 
  -9   5  23       43.53       88.71     61.40 o 
  -8   5  23      780.47      919.05    190.02 o 
  -7   5  23      147.62      159.43     58.16 o 
  -6   5  23      411.74      507.63    106.65 o 
  -5   5  23     5867.72     5991.80    273.65 o 
  -4   5  23     1382.89     1429.03    210.44 o 
  -3   5  23      465.59      283.32     72.88 o 
  -2   5  23     3543.48     3306.26    236.01 o 
  -1   5  23     1880.60     2143.65    221.63 o 
   0   5  23      219.20      202.79     72.33 o 
   1   5  23     2265.44     2510.33    300.23 o 
   2   5  23     3529.93     3311.10    249.07 o 
   3   5  23      527.92      526.61     82.25 o 
   4   5  23     1282.80     1224.93    149.48 o 
   5   5  23     5677.22     5873.74    527.80 o 
   6   5  23      403.92      382.18    118.10 o 
   7   5  23      183.33      190.69     70.62 o 
   8   5  23      796.35      789.83    161.82 o 
   9   5  23       36.32      108.26     44.32 o 
  10   5  23      121.02      166.11     79.11 o 
  -9   6  23      656.05      773.91    193.21 o 
  -8   6  23       46.46      151.98     46.91 o 
  -7   6  23      115.96      175.26     71.11 o 
  -6   6  23     3283.44     3700.64    329.16 o 
  -5   6  23        9.84       81.55     41.33 o 
  -4   6  23     1490.21     1603.62    199.31 o 
  -3   6  23     2549.78     2016.98    466.12 o 
  -2   6  23       82.22       35.64     40.08 o 
  -1   6  23      269.21      237.64     70.20 o 
   0   6  23       37.12       49.10     57.34 o 
   1   6  23      294.66      254.28     66.91 o 
   2   6  23       81.76      104.96     43.02 o 
   3   6  23     2448.02     2431.07    323.25 o 
   4   6  23     1607.20     1646.15    216.95 o 
   5   6  23        4.88       82.90     58.30 o 
   6   6  23     3310.64     3389.66    462.44 o 
   7   6  23      133.13       98.56     88.47 o 
   8   6  23       60.20      112.98     46.45 o 
   9   6  23      677.86      746.28    161.19 o 
  -9   7  23       96.33      171.94     85.22 o 
  -8   7  23      359.37      390.27    105.80 o 
  -7   7  23      103.37      160.92     61.41 o 
  -6   7  23      558.93      451.66     90.80 o 
  -5   7  23     1596.52     1738.49    228.05 o 
  -4   7  23      598.35      557.43    122.15 o 
  -3   7  23     2243.38     2513.63    300.81 o 
  -2   7  23     2620.50     2642.54    290.92 o 
  -1   7  23     1666.01     1882.63    225.83 o 
   0   7  23      108.51      147.75     58.69 o 
   1   7  23     1515.49     1659.74    161.14 o 
   2   7  23     2368.41     2272.64    218.89 o 
   3   7  23     2130.80     2011.92    224.13 o 
   4   7  23      537.00      484.18    103.41 o 
   5   7  23     1485.29     1409.26    199.14 o 
   6   7  23      495.53      389.35     97.58 o 
   7   7  23      111.16       71.68     81.33 o 
   8   7  23      362.43      554.60    165.73 o 
   9   7  23       89.75      109.28     91.85 o 
  -8   8  23      405.85      286.44     87.55 o 
  -7   8  23      142.73      166.36     52.55 o 
  -6   8  23       88.07      192.84     75.22 o 
  -5   8  23      764.80      980.70    166.03 o 
  -4   8  23      922.82      867.79    163.51 o 
  -3   8  23     2440.67     2418.33    301.31 o 
  -2   8  23     1033.75     1031.41    223.01 o 
  -1   8  23     2041.23     2101.48    255.34 o 
   0   8  23      126.42      124.55     49.19 o 
   1   8  23     2016.34     1983.21    216.03 o 
   2   8  23     1131.53     1289.04    177.12 o 
   3   8  23     2357.06     2229.10    196.71 o 
   4   8  23      907.30      827.24    143.17 o 
   5   8  23      783.23      806.51    128.65 o 
   6   8  23       90.40       92.89     49.99 o 
   7   8  23      137.22      176.59     75.99 o 
   8   8  23      416.98      313.86    153.46 o 
  -8   9  23      560.03      528.93    131.23 o 
  -7   9  23      126.44      110.59     61.66 o 
  -6   9  23      816.90      926.10    200.76 o 
  -5   9  23       34.33      166.92     65.62 o 
  -4   9  23      248.48      236.88     95.68 o 
  -3   9  23      508.02      570.85    141.77 o 
  -2   9  23     1471.37     1555.64    284.01 o 
  -1   9  23     1129.11     1211.57    139.12 o 
   0   9  23     1231.64     1213.43    177.49 o 
   1   9  23     1198.63     1207.66    156.63 o 
   2   9  23     1514.49     1425.87    175.71 o 
   3   9  23      556.74      525.46    104.07 o 
   4   9  23      248.27      180.21     61.28 o 
   5   9  23       55.26      113.85     54.04 o 
   6   9  23      742.13      737.02    172.52 o 
   7   9  23      121.32       84.33     63.44 o 
   8   9  23      497.30      347.56    111.02 o 
  -7  10  23       34.68       55.04     57.19 o 
  -6  10  23       77.15      140.00     81.13 o 
  -5  10  23      249.66      256.96     96.81 o 
  -4  10  23      253.60      210.88     88.96 o 
  -3  10  23     1263.12     1296.69    276.96 o 
  -2  10  23     1287.50     1371.10    227.76 o 
  -1  10  23     1967.61     1871.92    293.67 o 
   0  10  23       28.66      104.38     54.59 o 
   1  10  23     1907.74     1869.80    243.34 o 
   2  10  23     1427.18     1434.26    174.98 o 
   3  10  23     1268.28     1333.65    201.38 o 
   4  10  23      277.16      267.21     99.41 o 
   5  10  23      276.61      238.45     93.08 o 
   6  10  23       71.32       55.92     52.32 o 
   7  10  23       30.77      182.02    111.82 o 
  -6  11  23      252.38      303.95     98.95 o 
  -5  11  23      150.90      190.79     84.60 o 
  -4  11  23      267.66      218.83     86.66 o 
  -3  11  23     1620.62     1711.71    363.33 o 
  -2  11  23      363.32      287.19    106.26 o 
  -1  11  23      204.80      219.64     72.03 o 
   0  11  23      828.59      691.03    156.87 o 
   1  11  23      276.26      377.65    105.28 o 
   2  11  23      414.04      310.44     89.69 o 
   3  11  23     1764.09     1664.98    299.83 o 
   4  11  23      294.59      247.34     88.97 o 
   5  11  23      156.00      253.13    154.09 o 
   6  11  23      252.32      392.19    135.11 o 
  -5  12  23      229.14      213.30     78.22 o 
  -4  12  23     1374.50     1290.61    240.63 o 
  -3  12  23      586.74      611.95    137.71 o 
  -2  12  23      112.86      103.65     63.69 o 
  -1  12  23      693.32      771.71    188.55 o 
   0  12  23       26.64       62.17     52.41 o 
   1  12  23      695.53      623.57    112.95 o 
   2  12  23      138.78      125.54     75.93 o 
   3  12  23      580.24      738.77    174.48 o 
   4  12  23     1309.00     1146.08    305.64 o 
   5  12  23      199.06      171.30     89.93 o 
  -3  13  23      524.71      540.86    153.29 o 
  -2  13  23       95.00      189.38     77.99 o 
  -1  13  23      199.02      162.68     66.94 o 
   0  13  23        7.09       68.36     63.33 o 
   1  13  23      191.84      248.51     89.23 o 
   2  13  23       94.48      189.38    118.46 o 
   3  13  23      513.16      546.56    151.50 o 
   0   0  24    16567.00    16533.17    947.39 o 
   1   0  24     9778.51    10390.88    441.09 o 
   2   0  24     2652.90     2973.91    285.10 o 
   3   0  24    11541.10    12269.93    519.94 o 
   4   0  24      155.81      146.73     45.09 o 
   5   0  24       93.01      128.69     55.69 o 
   6   0  24      153.87      160.50     63.38 o 
   7   0  24      344.76      378.76     86.90 o 
   8   0  24        0.39      103.09     51.34 o 
   9   0  24      346.15      274.12     83.37 o 
  10   0  24     1169.96     1066.60    208.17 o 
 -10   1  24      465.41      410.22    107.66 o 
  -9   1  24       89.63       95.23     43.72 o 
  -8   1  24     3570.13     3569.11    422.74 o 
  -7   1  24      265.98      241.28     74.41 o 
  -6   1  24     2293.93     2101.05    188.30 o 
  -5   1  24      280.94      224.08     75.18 o 
  -4   1  24     7256.66     7758.31    322.77 o 
  -3   1  24      268.52      192.81     61.47 o 
  -2   1  24      242.18      250.51     79.22 o 
  -1   1  24     7612.97     8019.31    402.40 o 
   0   1  24     2230.92     2549.16    221.60 o 
   1   1  24     7930.57     7211.96    740.54 o 
   2   1  24      312.73      328.52     81.05 o 
   3   1  24      360.80      463.02    105.49 o 
   4   1  24     6941.37     7349.18    250.15 o 
   5   1  24      221.88      191.04     58.82 o 
   6   1  24     2220.47     2315.75    348.09 o 
   7   1  24      265.55      250.95     73.23 o 
   8   1  24     3660.89     3627.54    382.98 o 
   9   1  24       86.76      129.28     46.03 o 
  10   1  24      428.37      413.27     96.75 o 
 -10   2  24      704.58      685.19    161.46 o 
  -9   2  24      232.65      260.66     87.03 o 
  -8   2  24      283.33      330.07     91.19 o 
  -7   2  24     1571.51     1692.38    245.25 o 
  -6   2  24      445.97      388.58     79.49 o 
  -5   2  24       32.43       51.97     52.29 o 
  -4   2  24     1210.71     1188.73    170.03 o 
  -3   2  24     5331.80     5602.20    319.13 o 
  -2   2  24      892.90     1023.03    148.22 o 
  -1   2  24     4842.82     5495.18    423.17 o 
   0   2  24     2880.83     2677.77    130.78 o 
   1   2  24     5204.81     5041.23    216.58 o 
   2   2  24     1008.52     1076.58    101.44 o 
   3   2  24     4948.69     4916.79    331.54 o 
   4   2  24     1277.12     1273.52    180.74 o 
   5   2  24       31.91       73.82     36.37 o 
   6   2  24      549.06      523.61    106.24 o 
   7   2  24     1598.43     1774.53    249.76 o 
   8   2  24      304.60      380.57     85.85 o 
   9   2  24      197.37      198.73     66.41 o 
  10   2  24      648.68      676.42    130.13 o 
 -10   3  24      504.28      562.18    134.06 o 
  -9   3  24       39.19      111.22     87.52 o 
  -8   3  24      341.15      283.75     99.32 o 
  -7   3  24     1748.46     1875.05    277.05 o 
  -6   3  24     1273.05     1145.86    163.98 o 
  -5   3  24        3.66       92.70     48.99 o 
  -4   3  24     3485.47     3395.26    207.81 o 
  -3   3  24     1219.09     1080.04    174.15 o 
  -2   3  24      885.07      674.66    136.13 o 
  -1   3  24      746.73      578.66    172.90 o 
   0   3  24      187.25      172.18     35.39 o 
   1   3  24      896.01      847.14    101.62 o 
   2   3  24      734.55      756.30     95.95 o 
   3   3  24     1233.01     1110.23    124.88 o 
   4   3  24     3127.19     3212.57    294.74 o 
   5   3  24       15.96        3.05     60.84 o 
   6   3  24     1206.33     1165.13    209.89 o 
   7   3  24     1787.47     2089.45    301.29 o 
   8   3  24      416.66      315.03     86.82 o 
   9   3  24       45.53      135.08     59.45 o 
  10   3  24      467.98      309.85    109.55 o 
 -10   4  24      222.74      256.94     84.63 o 
  -9   4  24        7.53       79.12     79.59 o 
  -8   4  24      485.93      638.69    135.20 o 
  -7   4  24     2474.92     2346.43    316.20 o 
  -6   4  24     1581.93     1782.42    220.42 o 
  -5   4  24     1711.41     1675.63    220.42 o 
  -4   4  24      367.49      332.72     98.83 o 
  -3   4  24      513.11      491.92     87.84 o 
  -2   4  24      372.65      353.99    105.62 o 
  -1   4  24     2048.51     1826.98    123.24 o 
   0   4  24      758.69      794.43    138.08 o 
   1   4  24     2248.42     2316.27    209.90 o 
   2   4  24      292.39      207.25     65.37 o 
   3   4  24      454.61      453.72     96.35 o 
   4   4  24      372.34      303.10     77.55 o 
   5   4  24     1604.51     1784.33    313.86 o 
   6   4  24     1723.19     1957.04    367.35 o 
   7   4  24     2366.56     2453.38    311.99 o 
   8   4  24      569.72      569.22    102.53 o 
   9   4  24        6.04       93.58     54.35 o 
  10   4  24      206.59      272.02     90.07 o 
  -9   5  24       75.86      159.08     83.67 o 
  -8   5  24      543.39      829.94    151.84 o 
  -7   5  24      861.38      926.06    156.02 o 
  -6   5  24      847.28      859.86    145.45 o 
  -5   5  24      311.59      314.38     87.48 o 
  -4   5  24      589.17      605.35    107.70 o 
  -3   5  24     1396.21      268.61    550.05 o 
  -2   5  24     1951.82     1910.65    106.41 o 
  -1   5  24       55.22      119.54     61.25 o 
   0   5  24      935.02      947.16    166.80 o 
   1   5  24       18.59       47.48     46.03 o 
   2   5  24     1964.65     1855.53    183.72 o 
   3   5  24     1214.69     1059.83    165.22 o 
   4   5  24      555.60      532.80     95.67 o 
   5   5  24      365.10      367.42    105.79 o 
   6   5  24      849.91      910.16    179.45 o 
   7   5  24      950.59     1057.53    174.75 o 
   8   5  24      554.51      572.85    135.77 o 
   9   5  24       80.83      145.90     63.62 o 
  -9   6  24       12.00       68.19     72.69 o 
  -8   6  24      114.56      151.78     73.77 o 
  -7   6  24      807.46      788.90    142.20 o 
  -6   6  24     1146.79     1140.63    184.53 o 
  -5   6  24      987.16      973.83    175.00 o 
  -4   6  24       23.22      108.69     42.34 o 
  -3   6  24     2891.43     2870.35    252.07 o 
  -2   6  24     2446.40     2691.34    395.15 o 
  -1   6  24      204.99      220.37     68.64 o 
   0   6  24      245.86      265.07     83.69 o 
   1   6  24      190.26      181.11     69.24 o 
   2   6  24     2317.04     2339.91    214.23 o 
   3   6  24     2926.83     2995.12    236.93 o 
   4   6  24       28.37      124.89     59.47 o 
   5   6  24      904.68      923.66    135.57 o 
   6   6  24     1302.36     1363.55    193.32 o 
   7   6  24      853.37      878.69    145.32 o 
   8   6  24      133.66      203.23    100.99 o 
   9   6  24       14.84       79.63     65.42 o 
  -9   7  24       49.46      132.37     75.82 o 
  -8   7  24      456.59      365.84    103.88 o 
  -7   7  24      823.19      825.11    129.79 o 
  -6   7  24      293.47      321.48     91.72 o 
  -5   7  24      142.05      176.62     63.51 o 
  -4   7  24      513.78      774.00    160.44 o 
  -3   7  24      451.36      446.53    115.51 o 
  -2   7  24      788.51      796.61    138.31 o 
  -1   7  24      854.50      975.56    171.40 o 
   0   7  24       93.58       83.98     49.29 o 
   1   7  24      912.08      957.91    134.91 o 
   2   7  24      821.23      816.04    103.39 o 
   3   7  24      364.31      382.89     83.59 o 
   4   7  24      482.89      314.69     96.39 o 
   5   7  24      121.98      112.04     59.88 o 
   6   7  24      268.86      281.99     76.95 o 
   7   7  24      767.33      774.84    181.64 o 
   8   7  24      480.47      329.00    102.25 o 
   9   7  24       37.72      208.58    100.61 o 
  -8   8  24      410.05      506.50    114.98 o 
  -7   8  24      183.53      208.14     86.17 o 
  -6   8  24      297.81      181.27     72.74 o 
  -5   8  24      471.10      526.53    133.55 o 
  -4   8  24      351.60      386.69    121.19 o 
  -3   8  24      251.57      188.82     86.31 o 
  -2   8  24     1745.21     1959.89    374.65 o 
  -1   8  24     1536.17     1607.86    236.34 o 
   0   8  24     1031.25     1001.69    185.87 o 
   1   8  24     1524.96     1469.82    161.52 o 
   2   8  24     1754.99     1797.73    206.70 o 
   3   8  24      295.59      226.35     59.26 o 
   4   8  24      347.51      414.53    115.06 o 
   5   8  24      407.29      340.39     96.67 o 
   6   8  24      269.65      212.31     65.63 o 
   7   8  24      210.76      233.78     81.42 o 
   8   8  24      362.12      240.26     93.15 o 
  -7   9  24     1976.48     1852.64    317.14 o 
  -6   9  24      382.97      476.13    164.05 o 
  -5   9  24       14.35       63.56     74.12 o 
  -4   9  24      182.83      323.55    102.83 o 
  -3   9  24      491.69      513.30    124.23 o 
  -2   9  24      117.44      167.78     62.60 o 
  -1   9  24      320.27      373.64     92.07 o 
   0   9  24       30.49       29.85     44.14 o 
   1   9  24      340.43      315.86     72.80 o 
   2   9  24      105.27      115.66     48.55 o 
   3   9  24      634.75      578.74    133.37 o 
   4   9  24      209.81      210.11     50.71 o 
   5   9  24       12.47       54.31     43.36 o 
   6   9  24      375.43      257.04    107.35 o 
   7   9  24     1899.22     1681.34    299.34 o 
  -7  10  24      234.41      129.87    104.50 o 
  -6  10  24       29.12       83.60     64.34 o 
  -5  10  24      169.93      224.11     83.46 o 
  -4  10  24      440.80      601.20    150.59 o 
  -3  10  24      429.04      340.62     89.93 o 
  -2  10  24      151.84      162.93     68.54 o 
  -1  10  24     1475.64     1578.60    225.04 o 
   0  10  24      484.35      549.29    121.11 o 
   1  10  24     1408.85     1389.75    167.87 o 
   2  10  24      231.01      206.99     62.80 o 
   3  10  24      379.01      406.27    112.73 o 
   4  10  24      450.44      402.67    116.05 o 
   5  10  24      148.59      247.70     81.57 o 
   6  10  24       18.16       33.58     62.70 o 
   7  10  24      225.90      230.09    112.00 o 
  -6  11  24      352.43      177.12    109.62 o 
  -5  11  24        9.66       99.87     59.32 o 
  -4  11  24      103.29      262.69    100.81 o 
  -3  11  24       10.69       98.74     63.19 o 
  -2  11  24      500.86      515.72    145.15 o 
  -1  11  24     1036.17      931.12    167.73 o 
   0  11  24        9.98       69.59     61.17 o 
   1  11  24     1134.54     1258.65    176.38 o 
   2  11  24      446.04      249.24     77.34 o 
   3  11  24       20.36      130.35     67.72 o 
   4  11  24       70.10       70.49     63.01 o 
   5  11  24        9.57       59.18     92.47 o 
   6  11  24      391.51      265.93    225.89 o 
  -4  12  24       60.08       95.45     72.84 o 
  -3  12  24      689.17      746.48    163.71 o 
  -2  12  24      302.07      270.46     98.88 o 
  -1  12  24      704.87      659.58    139.17 o 
   0  12  24       49.11       97.19     57.01 o 
   1  12  24      674.13      680.93    139.95 o 
   2  12  24      366.82      404.11    200.43 o 
   3  12  24      662.11      747.59    209.45 o 
   4  12  24       70.53      143.75    109.21 o 
  -2  13  24      498.39      367.41    117.02 o 
  -1  13  24      409.31      289.32     93.52 o 
   0  13  24      296.00      226.64     96.70 o 
   1  13  24      455.88      435.30    111.18 o 
   2  13  24      480.05      456.70    196.29 o 
   1   0  25      218.41      198.18     59.74 o 
   2   0  25      269.83      240.40     59.58 o 
   3   0  25     1922.14     2013.14    227.79 o 
   4   0  25       25.23       51.57     41.65 o 
   5   0  25      602.43      539.99    125.35 o 
   6   0  25     3300.03     3106.40    344.93 o 
   7   0  25      498.96      463.96    108.46 o 
   8   0  25      147.33      136.87     54.37 o 
   9   0  25      336.93      261.32     79.61 o 
  10   0  25      118.24      149.50     56.83 o 
 -10   1  25      446.80      323.24    101.02 o 
  -9   1  25       79.54       97.90     45.24 o 
  -8   1  25       18.24        9.89     35.79 o 
  -7   1  25      200.86      242.55     77.42 o 
  -6   1  25      635.44      585.38    131.64 o 
  -5   1  25     2023.34     2124.87    240.45 o 
  -4   1  25      541.37      431.30     86.86 o 
  -3   1  25     1006.95     1017.67    163.17 o 
  -2   1  25      902.09      902.93    122.09 o 
  -1   1  25      504.57      644.49    107.44 o 
   0   1  25       84.96      248.47     56.30 o 
   1   1  25      510.98      502.31     99.90 o 
   2   1  25      918.73      935.17    132.44 o 
   3   1  25      894.29      922.89    132.53 o 
   4   1  25      519.51      302.30     79.90 o 
   5   1  25     1974.54     2033.26    200.41 o 
   6   1  25      694.67      690.65    138.91 o 
   7   1  25      195.71      180.43     60.80 o 
   8   1  25       21.16      141.59     63.14 o 
   9   1  25       87.19      116.66     46.00 o 
  10   1  25      416.14      301.26     83.34 o 
 -10   2  25       18.28       78.31     64.13 o 
  -9   2  25      398.26      433.03    124.83 o 
  -8   2  25      335.66      180.91     88.60 o 
  -7   2  25       28.21       59.84     46.86 o 
  -6   2  25     3893.89     3506.45    236.80 o 
  -5   2  25     1671.76     1780.40    242.18 o 
  -4   2  25     1092.20     1075.49    181.86 o 
  -3   2  25     1519.69     1380.37    177.58 o 
  -2   2  25     1000.09     1031.96    136.86 o 
  -1   2  25     1339.25      907.68    332.47 o 
   0   2  25     2944.04     2682.82    173.11 o 
   1   2  25     1238.07     1198.50    120.96 o 
   2   2  25      978.65      969.94    114.72 o 
   3   2  25     1629.93     1558.76    144.63 o 
   4   2  25     1074.38     1153.24    168.70 o 
   5   2  25     1712.67     1802.26    237.42 o 
   6   2  25     3814.55     4079.45    519.45 o 
   7   2  25       20.99      108.21     56.40 o 
   8   2  25      336.63      331.15     95.63 o 
   9   2  25      471.53      416.25    104.98 o 
  10   2  25       27.26       85.42     52.23 o 
 -10   3  25      980.55      834.41    275.78 o 
  -9   3  25      477.83      560.80    168.95 o 
  -8   3  25       30.24       75.46     56.39 o 
  -7   3  25      359.86      337.35     89.96 o 
  -6   3  25      192.28      231.43     69.57 o 
  -5   3  25     1406.41     1505.12    239.49 o 
  -4   3  25      940.31      838.96    159.09 o 
  -3   3  25     2938.73     3439.22    319.28 o 
  -2   3  25      563.12      520.32    101.16 o 
  -1   3  25      849.61      903.99    131.26 o 
   0   3  25     1057.16     1074.07    119.68 o 
   1   3  25      826.17      782.61     75.54 o 
   2   3  25      557.14      539.95     90.58 o 
   3   3  25     2619.24     2429.06    124.81 o 
   4   3  25      827.27      791.91    144.20 o 
   5   3  25     1375.41     1394.38    240.16 o 
   6   3  25      251.39      269.00     88.04 o 
   7   3  25      428.87      487.38    110.23 o 
   8   3  25       42.62      106.10     55.05 o 
   9   3  25      503.37      489.04    113.43 o 
  10   3  25     1016.01      992.87    178.49 o 
  -9   4  25      278.38      251.87    118.98 o 
  -8   4  25      191.67      131.61     65.76 o 
  -7   4  25      189.27      246.85    100.48 o 
  -6   4  25      615.67      696.95    130.29 o 
  -5   4  25      989.25     1206.24    218.15 o 
  -4   4  25     2857.50     2972.69    331.66 o 
  -3   4  25      293.54      390.27    101.69 o 
  -2   4  25     2984.40     2996.59    187.53 o 
  -1   4  25     1020.43      970.94    130.23 o 
   0   4  25      695.12      923.56    137.23 o 
   1   4  25      928.05      867.49    127.20 o 
   2   4  25     2890.20     2974.17    261.81 o 
   3   4  25      256.03      256.25     62.43 o 
   4   4  25     2854.12     2771.07    234.15 o 
   5   4  25     1055.47     1837.75    477.38 o 
   6   4  25      658.65      718.09    133.02 o 
   7   4  25      229.69      148.89     84.09 o 
   8   4  25      177.83      199.40     68.11 o 
   9   4  25      273.44      301.68    105.19 o 
  -9   5  25      220.81      292.80    106.95 o 
  -8   5  25      153.95      284.78     99.64 o 
  -7   5  25       77.74      132.26     48.85 o 
  -6   5  25      196.02      226.33     64.46 o 
  -5   5  25      505.34      516.09    101.79 o 
  -4   5  25     1367.49     1405.24    166.10 o 
  -3   5  25     6183.68      593.22   2646.36 o 
  -2   5  25      366.07      404.39     99.87 o 
  -1   5  25     3362.12     3536.97    324.52 o 
   0   5  25       77.18       75.90     45.90 o 
   1   5  25     3638.07     3693.09    347.47 o 
   2   5  25      346.91      438.35     98.85 o 
   3   5  25     5948.17     6258.39    519.89 o 
   4   5  25     1354.49     1452.25    201.76 o 
   5   5  25      487.54      382.40     95.27 o 
   6   5  25      129.48       49.04     76.45 o 
   7   5  25       56.86       27.34     73.33 o 
   8   5  25      140.74      204.07     71.74 o 
   9   5  25      247.58      233.38     76.62 o 
  -9   6  25      111.50      163.46     83.02 o 
  -8   6  25      101.71      169.21     71.03 o 
  -7   6  25     1435.09     1423.05    228.58 o 
  -6   6  25      862.89      885.64    201.43 o 
  -5   6  25      217.59      265.00     91.33 o 
  -4   6  25      516.86      619.94    118.57 o 
  -3   6  25       27.15      110.02     66.50 o 
  -2   6  25     4502.22     4800.46    572.61 o 
  -1   6  25     1455.64     1566.06    194.80 o 
   0   6  25      663.00      608.98    162.05 o 
   1   6  25     1674.37     1675.80    185.42 o 
   2   6  25     4322.58     3964.28    355.12 o 
   3   6  25       45.78       53.33     38.50 o 
   4   6  25      481.39      457.68     90.65 o 
   5   6  25      263.00      320.98     93.06 o 
   6   6  25      780.55      858.80    213.55 o 
   7   6  25     1542.13     1365.27    252.32 o 
   8   6  25       96.17      182.50     84.43 o 
   9   6  25      113.86      146.32     70.54 o 
  -8   7  25       78.29       73.71     56.57 o 
  -7   7  25      256.06      305.46     93.70 o 
  -6   7  25      273.41      300.36     75.75 o 
  -5   7  25      710.21      910.10    221.15 o 
  -4   7  25     3014.02     3046.28    405.47 o 
  -3   7  25     3705.36     4144.68    412.01 o 
  -2   7  25      646.07      624.01    126.95 o 
  -1   7  25     1380.70     1440.41    212.73 o 
   0   7  25      119.40       98.28     54.91 o 
   1   7  25     1543.68     1676.82    220.21 o 
   2   7  25      649.88      644.65    124.90 o 
   3   7  25     3665.90     3461.16    163.05 o 
   4   7  25     3052.58     2784.51    330.57 o 
   5   7  25      725.76      731.87    125.18 o 
   6   7  25      207.04      346.60     85.37 o 
   7   7  25      240.70      222.72     78.15 o 
   8   7  25       61.80      141.74     64.61 o 
  -8   8  25       27.77       74.43     84.00 o 
  -7   8  25      542.74      369.13    110.17 o 
  -6   8  25      700.11      815.14    174.23 o 
  -5   8  25      254.60      223.77     84.56 o 
  -4   8  25      126.89      112.30     78.68 o 
  -3   8  25      181.74      139.68     98.16 o 
  -2   8  25     2354.49     2482.84    380.17 o 
  -1   8  25      340.79      372.20     97.50 o 
   0   8  25     1087.87     1158.37    204.57 o 
   1   8  25      397.82      424.04     88.19 o 
   2   8  25     2211.43     2280.53    245.93 o 
   3   8  25      173.61      227.88     58.10 o 
   4   8  25       96.34      113.83     50.50 o 
   5   8  25      260.90      279.22     80.45 o 
   6   8  25      734.07      613.40    153.50 o 
   7   8  25      507.45      323.32     97.78 o 
   8   8  25       28.48       49.25     67.93 o 
  -7   9  25       70.68      130.76     77.30 o 
  -6   9  25       51.96      143.01     87.38 o 
  -5   9  25      264.80      208.19     86.64 o 
  -4   9  25     1345.37     1341.68    203.73 o 
  -3   9  25      686.11      763.73    154.82 o 
  -2   9  25      584.07      674.34    173.90 o 
  -1   9  25      223.21      223.52     79.74 o 
   0   9  25      137.86      181.50     68.31 o 
   1   9  25      217.90      286.53     73.38 o 
   2   9  25      602.35      628.87    123.32 o 
   3   9  25      715.21      711.38    142.49 o 
   4   9  25     1445.99     1507.99    231.64 o 
   5   9  25      241.14      141.57     69.07 o 
   6   9  25       60.65       97.75     56.87 o 
   7   9  25       61.74      107.64     57.07 o 
  -6  10  25      941.23     1079.56    209.62 o 
  -5  10  25       44.68      119.44     66.14 o 
  -4  10  25      255.29      313.71    123.75 o 
  -3  10  25      863.14      931.02    149.12 o 
  -2  10  25      297.79      440.94    109.33 o 
  -1  10  25      347.71      299.55     80.22 o 
   0  10  25       95.75      132.81     53.56 o 
   1  10  25      331.93      431.30     81.24 o 
   2  10  25      321.81      318.25     83.54 o 
   3  10  25      799.91     1035.82    169.61 o 
   4  10  25      228.24      143.22     52.16 o 
   5  10  25       42.95       61.93     53.32 o 
   6  10  25      943.51      646.85    189.40 o 
  -5  11  25     1299.33     1062.53    238.49 o 
  -4  11  25      762.98      761.78    163.14 o 
  -3  11  25        9.70      101.60     51.39 o 
  -2  11  25      397.26      358.99    103.98 o 
  -1  11  25      789.79      701.55    132.83 o 
   0  11  25        5.25       55.63     52.71 o 
   1  11  25      761.00      714.99    118.70 o 
   2  11  25      390.06      501.79    136.76 o 
   3  11  25       17.56      109.69     67.32 o 
   4  11  25      748.20      736.44    254.55 o 
   5  11  25     1311.72     1092.55    368.80 o 
  -3  12  25      721.46      732.37    178.35 o 
  -2  12  25       45.86      166.09     72.06 o 
  -1  12  25      435.83      401.25    118.50 o 
   0  12  25        1.61      115.47     51.56 o 
   1  12  25      425.90      437.89    104.43 o 
   2  12  25       50.19       46.32    108.55 o 
   3  12  25      679.76      652.59    213.72 o 
   0   0  26      818.19      896.11    198.61 o 
   1   0  26     4520.58     4709.69    248.05 o 
   2   0  26      101.62      234.85     61.85 o 
   3   0  26     2924.11     3036.40    185.71 o 
   4   0  26      685.96      837.88    141.28 o 
   5   0  26     3862.89     3591.28    236.47 o 
   6   0  26      209.23       91.52     92.10 o 
   7   0  26      229.33      176.83     71.13 o 
   8   0  26        8.02      111.66     48.19 o 
   9   0  26      770.62      679.22    119.82 o 
  10   0  26      272.29      250.29     81.24 o 
 -10   1  26        7.51       42.46     97.77 o 
  -9   1  26       22.88      118.32     76.00 o 
  -8   1  26     1288.63     1206.14    179.86 o 
  -7   1  26      228.41      229.12     67.88 o 
  -6   1  26     1685.23     1860.24    277.43 o 
  -5   1  26      573.14      529.94     87.00 o 
  -4   1  26     1419.46     1446.61    226.59 o 
  -3   1  26      410.95      269.90    107.11 o 
  -2   1  26     2296.99     2346.05    242.15 o 
  -1   1  26      583.75      595.14    105.26 o 
   0   1  26    17390.81    18479.21    710.04 o 
   1   1  26      546.63      514.19     94.20 o 
   2   1  26     2049.44     2171.96    197.08 o 
   3   1  26      448.06      490.36     90.42 o 
   4   1  26     1420.42     1439.91    231.63 o 
   5   1  26      591.24      574.29     92.68 o 
   6   1  26     1744.90     1749.38    304.07 o 
   7   1  26      225.89      280.74     86.59 o 
   8   1  26     1346.26     1374.33    235.10 o 
   9   1  26       36.66      110.52     49.22 o 
  10   1  26       14.26      147.05     60.70 o 
  -9   2  26      394.51      437.61    141.00 o 
  -8   2  26      227.42      203.84     88.24 o 
  -7   2  26     1143.03     1204.68    190.42 o 
  -6   2  26      423.65      364.68     90.57 o 
  -5   2  26     1375.74     1382.34    175.14 o 
  -4   2  26      725.97      683.56    171.40 o 
  -3   2  26     1446.71     1569.22    170.83 o 
  -2   2  26      547.17      537.08     91.05 o 
  -1   2  26     2807.75     3058.35    301.13 o 
   0   2  26      380.94      390.58     79.68 o 
   1   2  26     2924.44     2729.90    208.42 o 
   2   2  26      668.70      660.94     94.98 o 
   3   2  26     1350.02     1423.72    183.13 o 
   4   2  26      807.53      637.26    130.77 o 
   5   2  26     1439.36     1283.92    212.08 o 
   6   2  26      432.49      503.40    127.76 o 
   7   2  26     1223.06     1334.75    198.28 o 
   8   2  26      199.48      223.79     66.59 o 
   9   2  26      430.12      511.86    147.43 o 
  -9   3  26       67.77      191.92     84.87 o 
  -8   3  26      186.11      299.81    119.25 o 
  -7   3  26     1157.86     1257.35    220.25 o 
  -6   3  26      393.08      318.90     89.17 o 
  -5   3  26     1357.36     1340.22    174.73 o 
  -4   3  26      933.19      974.19    174.96 o 
  -3   3  26      858.50      887.60    143.76 o 
  -2   3  26     1949.92      799.50    570.37 o 
  -1   3  26     1811.60     1832.56    157.51 o 
   0   3  26     8166.14     8215.09    225.65 o 
   1   3  26     1638.25     1700.66    190.15 o 
   2   3  26     1793.80     2013.05    222.42 o 
   3   3  26      914.25      960.37    132.44 o 
   4   3  26     1021.22      963.83    156.27 o 
   5   3  26     1283.97     1166.25    221.01 o 
   6   3  26      360.33      316.24     99.86 o 
   7   3  26     1258.36     1167.88    233.96 o 
   8   3  26      223.61      234.86     83.91 o 
   9   3  26       73.57      208.58     96.36 o 
  -9   4  26      398.90      522.48    154.04 o 
  -8   4  26      662.96      546.66    149.66 o 
  -7   4  26     1016.84      848.65    196.87 o 
  -6   4  26     1700.33     1559.54    235.39 o 
  -5   4  26      638.49      610.38    150.88 o 
  -4   4  26     1073.27     1189.97    177.85 o 
  -3   4  26     1466.98     1488.69    199.52 o 
  -2   4  26     3309.95     3376.12    252.33 o 
  -1   4  26      385.52      339.84     72.40 o 
   0   4  26       23.26      110.44     54.20 o 
   1   4  26      383.21      435.57     84.91 o 
   2   4  26     3462.36     3437.61    284.84 o 
   3   4  26     1411.76     1384.75    164.97 o 
   4   4  26     1085.92      991.86    148.64 o 
   5   4  26      567.71      580.11    141.86 o 
   6   4  26     1744.89     2064.93    303.77 o 
   7   4  26      925.53      885.31    158.72 o 
   8   4  26      648.07      680.87    152.84 o 
   9   4  26      408.22      365.04    107.02 o 
  -9   5  26      295.12      329.64    115.86 o 
  -8   5  26      169.81      220.00     94.16 o 
  -7   5  26     2228.89     2320.83    399.78 o 
  -6   5  26      839.10      834.69    158.43 o 
  -5   5  26     1265.75     1352.70    203.05 o 
  -4   5  26      345.58      247.79     73.27 o 
  -3   5  26      967.25      922.22    155.69 o 
  -2   5  26      577.19      490.75    120.57 o 
  -1   5  26     1418.38     1429.48    236.69 o 
   0   5  26     2461.11     2514.98    297.80 o 
   1   5  26     1286.34     1476.90    171.77 o 
   2   5  26      545.51      584.29     94.28 o 
   3   5  26      884.68      900.55    127.13 o 
   4   5  26      389.26      427.81    114.78 o 
   5   5  26     1198.33     1205.34    144.11 o 
   6   5  26      836.47      809.70    185.05 o 
   7   5  26     2197.63     2144.21    357.85 o 
   8   5  26      196.64      199.12     74.71 o 
   9   5  26      276.56      207.84     68.25 o 
  -8   6  26      504.67      449.15    132.55 o 
  -7   6  26      198.75      224.55     79.58 o 
  -6   6  26     1823.16     1760.46    245.81 o 
  -5   6  26      223.80      287.07     89.20 o 
  -4   6  26     1075.62      957.91    186.80 o 
  -3   6  26     1128.03     1177.89    230.46 o 
  -2   6  26     4181.03     4399.83    291.45 o 
  -1   6  26       81.42       69.55     46.85 o 
   0   6  26       56.56      171.39     71.93 o 
   1   6  26       78.19      151.82     55.79 o 
   2   6  26     4120.68     4174.83    253.99 o 
   3   6  26     1048.95     1027.60    148.47 o 
   4   6  26     1107.06     1154.37    163.68 o 
   5   6  26      204.18      205.04     71.48 o 
   6   6  26     1754.80     1809.63    220.33 o 
   7   6  26      201.29      237.28     99.31 o 
   8   6  26      483.57      556.40    148.73 o 
  -8   7  26      296.21      287.27    116.90 o 
  -7   7  26     1393.17     1494.23    229.10 o 
  -6   7  26       19.26      134.49     64.48 o 
  -5   7  26      674.69      591.64    133.40 o 
  -4   7  26      268.89      325.52    115.81 o 
  -3   7  26      878.81      866.96    167.28 o 
  -2   7  26     1129.21     1193.73    205.55 o 
  -1   7  26     2208.95     2488.15    272.13 o 
   0   7  26       52.14       58.57     41.94 o 
   1   7  26     2047.45     2052.27    203.01 o 
   2   7  26     1130.01     1121.27    142.46 o 
   3   7  26      831.96      797.13    138.35 o 
   4   7  26      206.43      203.93     67.22 o 
   5   7  26      653.64      577.97    139.74 o 
   6   7  26       34.87      108.00     44.99 o 
   7   7  26     1310.85     1208.42    187.39 o 
   8   7  26      310.89      338.26     95.90 o 
  -7   8  26      667.23      767.95    174.31 o 
  -6   8  26     1522.70     1356.93    220.09 o 
  -5   8  26      504.17      461.99    130.70 o 
  -4   8  26      343.63      461.35    133.96 o 
  -3   8  26      662.31      907.80    211.32 o 
  -2   8  26     3204.76     3480.70    404.21 o 
  -1   8  26       85.19      155.99     69.22 o 
   0   8  26       96.16       98.68     65.24 o 
   1   8  26       88.13       87.11     37.38 o 
   2   8  26     3273.79     3530.78    273.39 o 
   3   8  26      670.33      652.74    129.50 o 
   4   8  26      373.78      330.09     94.64 o 
   5   8  26      438.21      440.72    135.93 o 
   6   8  26     1504.44     1123.83    248.96 o 
   7   8  26      659.09      673.81    174.77 o 
  -7   9  26      605.65      601.80    159.83 o 
  -6   9  26      544.04      643.70    156.94 o 
  -5   9  26      330.34      197.78     80.80 o 
  -4   9  26      505.77      620.34    144.44 o 
  -3   9  26      438.78      367.43    118.98 o 
  -2   9  26     2457.50     2448.23    390.85 o 
  -1   9  26     1825.92     2148.92    245.98 o 
   0   9  26       97.37      164.70     56.06 o 
   1   9  26     1866.03     1837.09    201.82 o 
   2   9  26     2462.60     2267.31    228.29 o 
   3   9  26      478.75      477.81    127.34 o 
   4   9  26      479.52      489.04    118.74 o 
   5   9  26      293.23      244.02     91.55 o 
   6   9  26      484.86      373.83    164.74 o 
   7   9  26      586.16      487.75    155.88 o 
  -6  10  26     1139.06     1238.34    199.42 o 
  -5  10  26       75.43      174.50    101.25 o 
  -4  10  26       65.38      123.80     61.39 o 
  -3  10  26      372.90      332.59     96.88 o 
  -2  10  26     1242.48     1328.80    189.41 o 
  -1  10  26      439.26      410.78     96.90 o 
   0  10  26        5.65       87.42     41.69 o 
   1  10  26      460.05      502.48     96.21 o 
   2  10  26     1288.19     1272.55    206.22 o 
   3  10  26      430.74      379.64    114.07 o 
   4  10  26       82.49       80.43     58.00 o 
   5  10  26       87.00       96.04     56.99 o 
   6  10  26     1150.64      932.93    152.84 o 
  -5  11  26      324.08      395.57    110.53 o 
  -4  11  26      161.20      152.03     70.65 o 
  -3  11  26      311.54      415.70    127.23 o 
  -2  11  26      755.58      735.24    119.56 o 
  -1  11  26       55.25       79.63     68.19 o 
   0  11  26      922.61      883.40    188.42 o 
   1  11  26       77.97       86.29     48.17 o 
   2  11  26      739.35      680.89    168.07 o 
   3  11  26      326.26      387.18    138.54 o 
   4  11  26      182.99      110.72     71.83 o 
   5  11  26      337.36      285.52    198.04 o 
  -3  12  26       13.56       98.24     61.81 o 
  -2  12  26       66.04       72.21     59.69 o 
  -1  12  26      257.16      230.61     88.99 o 
   0  12  26        2.83      100.02     53.50 o 
   1  12  26      253.30      279.27     86.10 o 
   2  12  26       80.46      181.04    109.90 o 
   3  12  26       12.28       85.04     75.62 o 
   1   0  27      451.53      512.88     79.67 o 
   2   0  27     1491.97     1530.74    166.12 o 
   3   0  27      101.73      131.80     61.36 o 
   4   0  27     1141.91     1193.54    165.39 o 
   5   0  27     6115.35     6333.99    802.76 o 
   6   0  27     1024.68     1160.24    246.16 o 
   7   0  27     1430.85     1409.77    256.89 o 
   8   0  27      300.09      285.51     90.81 o 
   9   0  27     1150.75      983.26    216.36 o 
  -9   1  27      397.08      321.24    123.58 o 
  -8   1  27      366.34      468.43    148.52 o 
  -7   1  27      857.78      790.38    139.84 o 
  -6   1  27     1504.65     1710.47    370.84 o 
  -5   1  27     1272.59     1334.60    214.69 o 
  -4   1  27     7391.43     7882.72    330.88 o 
  -3   1  27     2102.63     2254.96    256.32 o 
  -2   1  27     2389.65     2219.97    207.72 o 
  -1   1  27      470.87      407.37     78.47 o 
   0   1  27       15.86      183.10     50.09 o 
   1   1  27      543.61      594.23     88.10 o 
   2   1  27     2541.83     2644.62    317.71 o 
   3   1  27     2220.11     2435.45    244.01 o 
   4   1  27     7534.15     7927.52    283.71 o 
   5   1  27     1174.97     1373.69    207.09 o 
   6   1  27     1514.03     1587.52    268.40 o 
   7   1  27      777.03     1076.03    193.34 o 
   8   1  27      369.59      369.07     92.34 o 
   9   1  27      356.90      242.78     83.13 o 
  -9   2  27      807.43      782.47    168.51 o 
  -8   2  27      240.03      243.04     98.84 o 
  -7   2  27     1102.14     1066.45    200.86 o 
  -6   2  27     1260.21     1169.45    174.55 o 
  -5   2  27     3897.48     4212.22    201.46 o 
  -4   2  27     2177.17     2188.88    234.92 o 
  -3   2  27     3985.49     4060.16    306.85 o 
  -2   2  27      156.01      177.28     48.74 o 
  -1   2  27     2507.75     2752.87    226.54 o 
   0   2  27     2099.27     2164.04    197.38 o 
   1   2  27     2498.86     2461.88    183.41 o 
   2   2  27      203.00      212.53     47.52 o 
   3   2  27     4045.06     4191.23    334.02 o 
   4   2  27     2341.64     2312.49    302.95 o 
   5   2  27     3829.50     4116.77    442.92 o 
   6   2  27     1307.76     1556.99    239.95 o 
   7   2  27     1024.10      842.43    153.06 o 
   8   2  27      205.31      136.90     53.39 o 
   9   2  27      684.63      585.15    169.20 o 
  -9   3  27      775.85      696.36    166.75 o 
  -8   3  27     1298.94     1369.52    269.53 o 
  -7   3  27      847.04      819.06    156.03 o 
  -6   3  27     1179.53     1297.50    184.80 o 
  -5   3  27     2438.85     2687.47    252.16 o 
  -4   3  27     3038.98     2961.57    369.99 o 
  -3   3  27      466.70      506.95    106.53 o 
  -2   3  27     2462.56      740.32    802.56 o 
  -1   3  27      703.20      675.20    124.03 o 
   0   3  27      115.52      115.07     31.91 o 
   1   3  27      791.53      745.13    150.16 o 
   2   3  27     2606.92     2660.35    237.99 o 
   3   3  27      417.26      406.94     83.02 o 
   4   3  27     3114.43     3119.73    150.19 o 
   5   3  27     2446.99     2419.85    339.06 o 
   6   3  27     1207.55     1168.55    247.89 o 
   7   3  27      931.52      990.40    203.03 o 
   8   3  27     1240.14     1147.11    291.97 o 
   9   3  27      809.46      693.19    192.80 o 
  -9   4  27      276.79      179.06     98.44 o 
  -8   4  27      855.86      899.64    193.47 o 
  -7   4  27      423.05      481.78    137.01 o 
  -6   4  27     1422.37     1454.66    220.18 o 
  -5   4  27     1104.58     1185.55    185.55 o 
  -4   4  27     2068.40     2082.60    234.19 o 
  -3   4  27     2261.50     2064.96    245.02 o 
  -2   4  27      484.60      544.18     83.16 o 
  -1   4  27     3560.68     3751.43    494.43 o 
   0   4  27     5989.64     5853.77    457.61 o 
   1   4  27     3582.43     3935.03    302.04 o 
   2   4  27      482.36      458.01     78.78 o 
   3   4  27     2479.61     2531.85    228.35 o 
   4   4  27     1863.05     1846.99    194.48 o 
   5   4  27     1053.59     1067.13    199.14 o 
   6   4  27     1392.33     1328.38    239.45 o 
   7   4  27      359.26      320.34    106.13 o 
   8   4  27      895.00      896.04    174.32 o 
   9   4  27      225.46      206.37     62.60 o 
  -8   5  27      368.58      395.69    131.68 o 
  -7   5  27      685.13      693.37    166.33 o 
  -6   5  27      251.60      338.71     87.54 o 
  -5   5  27      766.38      833.57    142.07 o 
  -4   5  27      317.97      375.56     92.65 o 
  -3   5  27      670.97      705.53    132.53 o 
  -2   5  27      996.68      991.03    165.92 o 
  -1   5  27     1020.09     1096.55    153.59 o 
   0   5  27      193.18      166.30     61.26 o 
   1   5  27     1027.78     1221.97    144.31 o 
   2   5  27      962.78      913.26    138.49 o 
   3   5  27      646.69      675.66    107.07 o 
   4   5  27      399.27      455.37    108.33 o 
   5   5  27      773.63      729.57    152.23 o 
   6   5  27      252.10      228.28    126.60 o 
   7   5  27      821.52      899.32    203.44 o 
   8   5  27      325.33      394.13    128.89 o 
  -8   6  27      349.31      336.91     99.90 o 
  -7   6  27       19.75       72.27     64.20 o 
  -6   6  27     1224.11     1017.95    218.83 o 
  -5   6  27      229.28      185.61     73.18 o 
  -4   6  27      527.14      498.26    138.53 o 
  -3   6  27     1441.06     1454.88    203.25 o 
  -2   6  27      224.96      148.25    101.01 o 
  -1   6  27      184.23      190.36     78.08 o 
   0   6  27     2404.33     2803.08    283.25 o 
   1   6  27      187.25      149.62     44.61 o 
   2   6  27      225.87      283.43     72.55 o 
   3   6  27     1485.19     1491.63    196.20 o 
   4   6  27      424.35      351.75    101.33 o 
   5   6  27      180.52      197.38     66.11 o 
   6   6  27     1173.90     1124.10    190.84 o 
   7   6  27       29.43      112.94     66.02 o 
   8   6  27      373.44      534.23    157.19 o 
  -8   7  27       83.13       76.89     76.94 o 
  -7   7  27      149.17      154.62     98.72 o 
  -6   7  27       27.96      127.77     81.57 o 
  -5   7  27      160.73      150.43     60.96 o 
  -4   7  27      220.52      250.73    101.33 o 
  -3   7  27      792.52      941.80    171.47 o 
  -2   7  27       60.93      100.28     93.42 o 
  -1   7  27     1108.49     1178.73    205.89 o 
   0   7  27       52.22      125.04     55.33 o 
   1   7  27     1107.45     1285.97    161.73 o 
   2   7  27       87.43      106.57     52.10 o 
   3   7  27      719.61      672.95    134.94 o 
   4   7  27      221.87      183.75     64.14 o 
   5   7  27      163.27      290.06     78.01 o 
   6   7  27       32.37       70.00     47.26 o 
   7   7  27      151.14       77.31     56.19 o 
   8   7  27      110.66      205.75     87.40 o 
  -7   8  27       49.90      136.42     77.31 o 
  -6   8  27      561.91      633.56    146.85 o 
  -5   8  27      289.55      243.48    100.01 o 
  -4   8  27       31.71      139.45     69.23 o 
  -3   8  27      147.90      223.78    107.08 o 
  -2   8  27      730.65      953.38    175.33 o 
  -1   8  27      410.28      471.86    107.25 o 
   0   8  27      442.89      487.02    105.44 o 
   1   8  27      452.45      442.19     95.05 o 
   2   8  27      674.25      725.98    116.54 o 
   3   8  27      122.91      116.77     66.55 o 
   4   8  27       44.97      173.07     61.89 o 
   5   8  27      279.62      333.39     97.18 o 
   6   8  27      515.27      421.16    120.42 o 
   7   8  27       54.20       81.48     67.06 o 
  -6   9  27       23.01       47.89     53.97 o 
  -5   9  27      105.78       76.68     55.07 o 
  -4   9  27      394.91      481.35    125.13 o 
  -3   9  27     1447.98     1540.12    295.03 o 
  -2   9  27     1078.27     1144.44    196.89 o 
  -1   9  27      175.55      160.87     66.97 o 
   0   9  27      246.97      201.16     59.94 o 
   1   9  27      166.98      223.59     55.21 o 
   2   9  27     1180.74     1112.30    158.49 o 
   3   9  27     1419.05     1153.39    193.33 o 
   4   9  27      443.24      532.38    165.47 o 
   5   9  27      128.94      232.35    100.44 o 
   6   9  27       29.69      110.17     71.54 o 
  -5  10  27      237.55      220.58    118.20 o 
  -4  10  27      287.01      311.12    113.48 o 
  -3  10  27      376.92      409.67    119.03 o 
  -2  10  27      395.85      319.26     69.98 o 
  -1  10  27      422.05      445.39    118.01 o 
   0  10  27       90.17      409.26    191.37 o 
   1  10  27      489.05      531.63    116.53 o
[truncated: 62,353 more chars]
